# Supplementary material for: Bis{μ3-cis-N-(2-carboxyl­ato-5-chloro­phen­yl)-N′-[3-(dimethyl­amino)­prop­yl]oxamidato(3−)}bis­(perchlorato-κO)bis­(N,N,N′,N′-tetra­methyl­ethylene­diamine)­tetra­copper(II)
Source: Acta Crystallogr Sect E Struct Rep Online. 2011 Apr 29;67(Pt 5):m645–6. doi: 10.1107/S1600536811014978 (PMC3089313; doi:10.1107/S1600536811014978)
Supplement: Supplementary file 1 [file e-67-0m645-sup1.cif]

##############################################################################
#                                                                            #
# This CIF contains the data in a paper accepted for publication in          #
# Acta Crystallographica Section E. It conforms to the requirements of       #
# Notes for Authors for Acta Crystallographica Section E, and has been       #
# peer reviewed under the auspices of the IUCr Commission on Journals.       #
#                                                                            #
# Full details of the Crystallographic Information File format               #
# are given in the paper "The Crystallographic Information File (CIF):       #
# a New Standard Archive File for Crystallography" by S. R. Hall, F. H.      #
# Allen and I. D. Brown [Acta Cryst. (1991), A47, 655-685].                  #
#                                                                            #
# The current version of the core CIF dictionary is obtainable from          #
# ftp://ftp.iucr.org/pub/cif_core.dic.                                       #
#                                                                            #
# Software is freely available for graphical display of the structure(s)     #
# in this CIF. For information consult the CIF software page                 #
# http://www.iucr.org/resources/cif/software.                                #
#                                                                            #
# This file may be used for bona fide research purposes within the           #
# scientific community so long as proper attribution is given to the journal # 
# article from which it was obtained.                                        #
#                                                                            #
##############################################################################
data_I
_audit_creation_method     SHELXL-97
_chemical_name_systematic
;
Bis{\m~3~-<i>cis</i>-<i>N</i>-(2-carboxylato-5-chlorophenyl)-<i>N</i>'-
[3-(dimethylamino)propyl]oxamidato(3-)}bis(perchlorato-
\k<i>O</i>)bis(<i>N</i>,<i>N</i>,<i>N</i>',<i>N</i>'-
tetramethylethylenediamine)tetracopper(II)
;
_chemical_name_common     ?
_chemical_formula_moiety     'C40 H62 Cl4 Cu4 N10 O16'
_chemical_formula_sum     'C40 H62 Cl4 Cu4 N10 O16'
_chemical_formula_iupac     '[Cu4 (C14 H15 Cl N3 O4)2 (Cl O4)2 (C6 H16 N2)2]'
_chemical_formula_weight     1334.96
_chemical_melting_point     ?
_symmetry_cell_setting     monoclinic
_symmetry_space_group_name_H-M     'P 21/c'
_symmetry_space_group_name_Hall     '-P 2ybc'
loop_
    _symmetry_equiv_pos_as_xyz
    'x, y, z'
    '-x, y+1/2, -z+1/2'
    '-x, -y, -z'
    'x, -y-1/2, z-1/2'
_cell_length_a     12.5750(13)
_cell_length_b     16.4137(19)
_cell_length_c     14.1080(15)
_cell_angle_alpha     90.00
_cell_angle_beta     113.988(2)
_cell_angle_gamma     90.00
_cell_volume     2660.4(5)
_cell_formula_units_Z     2
_cell_measurement_reflns_used     4604
_cell_measurement_theta_min     2.214
_cell_measurement_theta_max     27.741
_cell_measurement_temperature     298(2)
_exptl_crystal_description     block
_exptl_crystal_colour     green
_exptl_crystal_size_max     0.49
_exptl_crystal_size_mid     0.48
_exptl_crystal_size_min     0.20
_exptl_crystal_density_diffrn     1.666
_exptl_crystal_density_meas     ?
_exptl_crystal_density_method     'not measured'
_exptl_crystal_F_000     1368
_exptl_absorpt_coefficient_mu     1.853
_exptl_absorpt_correction_type     multi-scan
_exptl_absorpt_process_details     '(SADABS; Sheldrick, 1996)'
_exptl_absorpt_correction_T_min     0.4638
_exptl_absorpt_correction_T_max     0.7082
_exptl_special_details
;
Yield, 58%; analysis, calculated for C~40~H~62~Cl~4~N~10~O~16~Cu~4~:
C 35.99, H, 4.68; N 10.49%; found: C 35.96, H 4.69, N, 10.51%.
;
_diffrn_ambient_temperature     298(2)
_diffrn_radiation_type     MoK\a
_diffrn_radiation_wavelength     0.71073
_diffrn_radiation_source     'fine-focus sealed tube'
_diffrn_radiation_monochromator     graphite
_diffrn_measurement_device_type     'Bruker SMART CCD area-detector'
_diffrn_measurement_method     '\f and \w'
_diffrn_detector_area_resol_mean     ?
_diffrn_reflns_number     12993
_diffrn_reflns_av_R_equivalents     0.0519
_diffrn_reflns_av_sigmaI/netI     0.0631
_diffrn_reflns_theta_min     1.77
_diffrn_reflns_theta_max     25.00
_diffrn_reflns_theta_full     25.00
_diffrn_measured_fraction_theta_max     0.999
_diffrn_measured_fraction_theta_full     0.999
_diffrn_reflns_limit_h_min     -7
_diffrn_reflns_limit_h_max     14
_diffrn_reflns_limit_k_min     -19
_diffrn_reflns_limit_k_max     19
_diffrn_reflns_limit_l_min     -16
_diffrn_reflns_limit_l_max     14
_diffrn_standards_number     0
_diffrn_standards_interval_count     ?
_diffrn_standards_interval_time     ?
_diffrn_standards_decay_%     ?
_refine_special_details
;
 Refinement of F^2^ against ALL reflections.  The weighted R-factor wR and
 goodness of fit S are based on F^2^, conventional R-factors R are based
 on F, with F set to zero for negative F^2^. The threshold expression of
 F^2^ > 2sigma(F^2^) is used only for calculating R-factors(gt) etc. and is
 not relevant to the choice of reflections for refinement.  R-factors based
 on F^2^ are statistically about twice as large as those based on F, and R-
 factors based on ALL data will be even larger.
;
_reflns_number_total     4682
_reflns_number_gt     3287
_reflns_threshold_expression     I>2\s(I)
_refine_ls_structure_factor_coef     Fsqd
_refine_ls_matrix_type     full
_refine_ls_R_factor_all     0.0734
_refine_ls_R_factor_gt     0.0444
_refine_ls_wR_factor_gt     0.1095
_refine_ls_wR_factor_ref     0.1326
_refine_ls_goodness_of_fit_ref     1.004
_refine_ls_restrained_S_all     1.004
_refine_ls_number_reflns     4682
_refine_ls_number_parameters     359
_refine_ls_number_restraints     0
_refine_ls_hydrogen_treatment     constr
_refine_ls_weighting_scheme     calc
_refine_ls_weighting_details
         'calc w=1/[\s^2^(Fo^2^)+(0.0720P)^2^+1.0008P] where P=(Fo^2^+2Fc^2^)/3'
_atom_sites_solution_hydrogens     geom
_atom_sites_solution_primary     direct
_atom_sites_solution_secondary     difmap
_refine_ls_shift/su_max     0.001
_refine_ls_shift/su_mean     0.000
_refine_diff_density_max     0.648
_refine_diff_density_min     -0.757
_refine_ls_extinction_method     none
_refine_ls_extinction_coef     ?
loop_
    _atom_type_symbol
    _atom_type_description
    _atom_type_scat_dispersion_real
    _atom_type_scat_dispersion_imag
    _atom_type_scat_source
    'C' 'C' 0.0033 0.0016
                         'International Tables Vol C Tables 4.2.6.8 and 6.1.1.4'
    'H' 'H' 0.0000 0.0000
                         'International Tables Vol C Tables 4.2.6.8 and 6.1.1.4'
    'N' 'N' 0.0061 0.0033
                         'International Tables Vol C Tables 4.2.6.8 and 6.1.1.4'
    'O' 'O' 0.0106 0.0060
                         'International Tables Vol C Tables 4.2.6.8 and 6.1.1.4'
    'Cu' 'Cu' 0.3201 1.2651
                         'International Tables Vol C Tables 4.2.6.8 and 6.1.1.4'
    'Cl' 'Cl' 0.1484 0.1585
                         'International Tables Vol C Tables 4.2.6.8 and 6.1.1.4'
_computing_data_collection     'SMART (Bruker, 1998)'
_computing_cell_refinement     'SAINT (Bruker, 1998)'
_computing_data_reduction     'SAINT (Bruker, 1998)'
_computing_structure_solution     'SHELXS97 (Sheldrick, 2008)'
_computing_structure_refinement     'SHELXL97 (Sheldrick, 2008)'
_computing_molecular_graphics     'SHELXTL (Sheldrick, 2008)'
_computing_publication_material
                            'SHELXL97 (Sheldrick, 2008) and PLATON (Spek, 2009)'
loop_
    _atom_site_type_symbol
    _atom_site_label
    _atom_site_fract_x
    _atom_site_fract_y
    _atom_site_fract_z
    _atom_site_U_iso_or_equiv
    _atom_site_adp_type
    _atom_site_calc_flag
    _atom_site_refinement_flags
    _atom_site_occupancy
    _atom_site_symmetry_multiplicity
    _atom_site_disorder_assembly
    _atom_site_disorder_group
    Cu Cu1 0.28269(4) 0.45069(3) 0.33563(4) 0.03039(18) Uani d . 1 1 . .
    Cu Cu2 0.62990(4) 0.24708(3) 0.46234(4) 0.03051(18) Uani d . 1 1 . .
    Cl Cl1 0.79310(12) 0.57100(8) 0.29681(13) 0.0599(4) Uani d . 1 1 . .
    Cl Cl2 0.21665(12) 0.38831(7) 0.07826(11) 0.0475(3) Uani d . 1 1 . .
    N N1 0.4498(3) 0.45347(19) 0.3604(3) 0.0243(8) Uani d . 1 1 . .
    N N2 0.3096(3) 0.3342(2) 0.3638(3) 0.0317(9) Uani d . 1 1 . .
    N N3 0.1119(3) 0.4486(2) 0.3195(3) 0.0315(9) Uani d . 1 1 . .
    N N4 0.7940(3) 0.2373(2) 0.4680(3) 0.0369(10) Uani d . 1 1 . .
    N N5 0.6464(3) 0.1307(2) 0.5127(3) 0.0324(9) Uani d . 1 1 . .
    O O1 0.2790(3) 0.56694(18) 0.3491(3) 0.0464(9) Uani d . 1 1 . .
    O O2 0.3375(3) 0.69384(17) 0.3819(3) 0.0403(8) Uani d . 1 1 . .
    O O3 0.6008(2) 0.35845(17) 0.4019(3) 0.0357(8) Uani d . 1 1 . .
    O O4 0.4616(3) 0.24340(16) 0.4152(3) 0.0345(8) Uani d . 1 1 . .
    O O5 0.2228(3) 0.4578(2) 0.1424(3) 0.0554(10) Uani d . 1 1 A .
    O O6 0.1517(4) 0.3248(2) 0.0975(4) 0.0762(13) Uani d . 1 1 A .
    O O7 0.338(3) 0.357(2) 0.123(4) 0.068(5) Uani d P 0.57 1 A 1
    O O8 0.190(7) 0.4086(18) -0.022(3) 0.082(12) Uani d P 0.57 1 A 1
    O O7' 0.322(5) 0.363(3) 0.081(9) 0.076(13) Uani d P 0.43 1 A 2
    O O8' 0.143(7) 0.415(3) -0.028(4) 0.101(13) Uani d P 0.43 1 A 2
    C C1 0.3547(4) 0.6219(3) 0.3635(3) 0.0316(10) Uani d . 1 1 . .
    C C2 0.4679(4) 0.6027(2) 0.3540(3) 0.0281(10) Uani d . 1 1 . .
    C C3 0.5099(3) 0.5233(2) 0.3491(3) 0.0253(9) Uani d . 1 1 . .
    C C4 0.6111(4) 0.5162(3) 0.3307(4) 0.0329(11) Uani d . 1 1 . .
    H H4 0.6391 0.4649 0.3245 0.039 Uiso calc R 1 1 . .
    C C5 0.6689(4) 0.5847(3) 0.3218(4) 0.0373(11) Uani d . 1 1 . .
    C C6 0.6330(4) 0.6620(3) 0.3304(4) 0.0405(12) Uani d . 1 1 . .
    H H6 0.6746 0.7074 0.3256 0.049 Uiso calc R 1 1 . .
    C C7 0.5320(4) 0.6699(3) 0.3468(4) 0.0348(11) Uani d . 1 1 . .
    H H7 0.5061 0.7218 0.3531 0.042 Uiso calc R 1 1 . .
    C C8 0.4971(4) 0.3808(2) 0.3830(3) 0.0274(10) Uani d . 1 1 . .
    C C9 0.4166(4) 0.3140(2) 0.3888(3) 0.0283(10) Uani d . 1 1 . .
    C C10 0.2293(4) 0.2683(3) 0.3600(5) 0.0467(14) Uani d . 1 1 . .
    H H10A 0.2696 0.2291 0.4144 0.056 Uiso calc R 1 1 . .
    H H10B 0.2047 0.2404 0.2939 0.056 Uiso calc R 1 1 . .
    C C11 0.1226(4) 0.2997(3) 0.3737(5) 0.0480(13) Uani d . 1 1 . .
    H H11A 0.0699 0.2546 0.3659 0.058 Uiso calc R 1 1 . .
    H H11B 0.1466 0.3208 0.4435 0.058 Uiso calc R 1 1 . .
    C C12 0.0582(4) 0.3660(3) 0.2967(4) 0.0430(12) Uani d . 1 1 . .
    H H12A 0.0517 0.3496 0.2286 0.052 Uiso calc R 1 1 . .
    H H12B -0.0201 0.3698 0.2937 0.052 Uiso calc R 1 1 . .
    C C13 0.0402(4) 0.5036(3) 0.2348(4) 0.0489(14) Uani d . 1 1 . .
    H H13A 0.0374 0.4834 0.1700 0.073 Uiso calc R 1 1 . .
    H H13B 0.0738 0.5572 0.2472 0.073 Uiso calc R 1 1 . .
    H H13C -0.0373 0.5061 0.2322 0.073 Uiso calc R 1 1 . .
    C C14 0.1120(5) 0.4791(4) 0.4192(5) 0.0569(15) Uani d . 1 1 . .
    H H14A 0.1497 0.5313 0.4353 0.085 Uiso calc R 1 1 . .
    H H14B 0.1530 0.4413 0.4738 0.085 Uiso calc R 1 1 . .
    H H14C 0.0332 0.4844 0.4126 0.085 Uiso calc R 1 1 . .
    C C15 0.8213(5) 0.1484(3) 0.4798(5) 0.0523(14) Uani d . 1 1 . .
    H H15A 0.9049 0.1404 0.5088 0.063 Uiso calc R 1 1 . .
    H H15B 0.7881 0.1220 0.4125 0.063 Uiso calc R 1 1 . .
    C C16 0.7717(4) 0.1115(3) 0.5501(5) 0.0500(14) Uani d . 1 1 . .
    H H16A 0.7823 0.0528 0.5524 0.060 Uiso calc R 1 1 . .
    H H16B 0.8127 0.1326 0.6199 0.060 Uiso calc R 1 1 . .
    C C17 0.7999(6) 0.2666(4) 0.3708(6) 0.077(2) Uani d . 1 1 . .
    H H17A 0.7737 0.3221 0.3585 0.115 Uiso calc R 1 1 . .
    H H17B 0.7510 0.2332 0.3139 0.115 Uiso calc R 1 1 . .
    H H17C 0.8787 0.2634 0.3772 0.115 Uiso calc R 1 1 . .
    C C18 0.8777(4) 0.2825(4) 0.5567(5) 0.0631(17) Uani d . 1 1 . .
    H H18A 0.9546 0.2755 0.5593 0.095 Uiso calc R 1 1 . .
    H H18B 0.8753 0.2622 0.6197 0.095 Uiso calc R 1 1 . .
    H H18C 0.8577 0.3393 0.5493 0.095 Uiso calc R 1 1 . .
    C C19 0.5771(4) 0.0761(3) 0.4248(4) 0.0449(13) Uani d . 1 1 . .
    H H19A 0.6019 0.0830 0.3694 0.067 Uiso calc R 1 1 . .
    H H19B 0.4961 0.0897 0.4007 0.067 Uiso calc R 1 1 . .
    H H19C 0.5887 0.0205 0.4478 0.067 Uiso calc R 1 1 . .
    C C20 0.6059(5) 0.1191(3) 0.5964(4) 0.0523(14) Uani d . 1 1 . .
    H H20A 0.6208 0.0640 0.6212 0.078 Uiso calc R 1 1 . .
    H H20B 0.5239 0.1298 0.5700 0.078 Uiso calc R 1 1 . .
    H H20C 0.6467 0.1559 0.6523 0.078 Uiso calc R 1 1 . .
loop_
    _atom_site_aniso_label
    _atom_site_aniso_U_11
    _atom_site_aniso_U_22
    _atom_site_aniso_U_33
    _atom_site_aniso_U_12
    _atom_site_aniso_U_13
    _atom_site_aniso_U_23
    Cu1 0.0262(3) 0.0263(3) 0.0462(4) 0.0015(2) 0.0225(3) -0.0014(2)
    Cu2 0.0285(3) 0.0249(3) 0.0457(4) 0.0043(2) 0.0227(3) 0.0056(2)
    Cl1 0.0542(9) 0.0542(8) 0.1007(12) 0.0039(7) 0.0617(8) 0.0139(8)
    Cl2 0.0699(9) 0.0377(7) 0.0526(8) -0.0002(6) 0.0430(7) 0.0007(6)
    N1 0.0249(19) 0.0217(18) 0.031(2) 0.0019(15) 0.0163(16) 0.0022(15)
    N2 0.027(2) 0.0250(18) 0.050(2) -0.0018(16) 0.0230(18) 0.0045(17)
    N3 0.0229(19) 0.038(2) 0.041(2) 0.0017(16) 0.0203(17) -0.0030(17)
    N4 0.032(2) 0.034(2) 0.054(3) 0.0090(17) 0.026(2) 0.0059(19)
    N5 0.039(2) 0.0243(18) 0.036(2) 0.0013(17) 0.0172(18) 0.0004(16)
    O1 0.0350(19) 0.0281(17) 0.087(3) 0.0014(15) 0.0353(18) -0.0093(17)
    O2 0.056(2) 0.0250(16) 0.057(2) 0.0041(15) 0.0403(18) -0.0023(15)
    O3 0.0270(17) 0.0291(16) 0.059(2) 0.0048(13) 0.0256(15) 0.0134(15)
    O4 0.0277(17) 0.0231(16) 0.055(2) 0.0021(13) 0.0191(15) 0.0086(14)
    O5 0.081(3) 0.046(2) 0.051(2) 0.0051(19) 0.039(2) -0.0035(17)
    O6 0.088(3) 0.060(3) 0.100(4) -0.019(2) 0.058(3) -0.002(2)
    O7 0.081(9) 0.068(7) 0.082(15) 0.019(7) 0.061(11) 0.005(10)
    O8 0.16(3) 0.049(8) 0.048(14) -0.002(12) 0.056(16) 0.000(7)
    O7' 0.074(16) 0.071(12) 0.11(4) -0.003(10) 0.07(2) -0.012(19)
    O8' 0.13(3) 0.082(14) 0.055(13) 0.019(15) -0.002(14) 0.016(9)
    C1 0.042(3) 0.030(2) 0.032(3) 0.001(2) 0.025(2) 0.000(2)
    C2 0.036(3) 0.030(2) 0.026(2) 0.000(2) 0.020(2) -0.0025(18)
    C3 0.029(2) 0.026(2) 0.027(2) -0.0018(18) 0.0173(19) 0.0029(18)
    C4 0.036(3) 0.030(2) 0.042(3) 0.005(2) 0.025(2) 0.009(2)
    C5 0.036(3) 0.043(3) 0.046(3) 0.002(2) 0.030(2) 0.009(2)
    C6 0.048(3) 0.035(3) 0.050(3) -0.005(2) 0.033(3) 0.006(2)
    C7 0.044(3) 0.025(2) 0.046(3) -0.001(2) 0.028(2) 0.000(2)
    C8 0.029(2) 0.028(2) 0.031(2) 0.0000(19) 0.019(2) 0.0015(18)
    C9 0.030(2) 0.028(2) 0.036(3) 0.0021(19) 0.022(2) 0.0031(19)
    C10 0.035(3) 0.037(3) 0.077(4) -0.007(2) 0.031(3) 0.006(3)
    C11 0.036(3) 0.047(3) 0.072(4) -0.006(2) 0.032(3) 0.007(3)
    C12 0.024(2) 0.050(3) 0.057(3) -0.004(2) 0.019(2) -0.003(3)
    C13 0.033(3) 0.056(3) 0.065(4) 0.012(2) 0.027(3) 0.015(3)
    C14 0.056(4) 0.070(4) 0.058(4) 0.004(3) 0.038(3) -0.012(3)
    C15 0.043(3) 0.042(3) 0.081(4) 0.009(2) 0.035(3) -0.006(3)
    C16 0.039(3) 0.035(3) 0.069(4) 0.009(2) 0.015(3) 0.010(3)
    C17 0.066(4) 0.095(5) 0.094(5) 0.017(4) 0.059(4) 0.027(4)
    C18 0.036(3) 0.055(3) 0.102(5) -0.003(3) 0.032(3) -0.015(3)
    C19 0.049(3) 0.033(3) 0.052(3) -0.008(2) 0.020(3) -0.004(2)
    C20 0.080(4) 0.034(3) 0.058(4) 0.001(3) 0.043(3) 0.007(2)
_geom_special_details
;
 All esds (except the esd in the dihedral angle between two l.s. planes)
 are estimated using the full covariance matrix.  The cell esds are taken
 into account individually in the estimation of esds in distances, angles
 and torsion angles; correlations between esds in cell parameters are only
 used when they are defined by crystal symmetry.  An approximate (isotropic)
 treatment of cell esds is used for estimating esds involving l.s. planes.
;
loop_
    _geom_bond_atom_site_label_1
    _geom_bond_atom_site_label_2
    _geom_bond_site_symmetry_2
    _geom_bond_distance
    _geom_bond_publ_flag
    Cu1 O1 . 1.920(3) ?
    Cu1 N2 . 1.953(3) ?
    Cu1 N1 . 1.986(3) ?
    Cu1 N3 . 2.066(3) ?
    Cu1 O5 . 2.518(4) ?
    Cu2 O4 . 1.944(3) ?
    Cu2 O3 . 1.987(3) ?
    Cu2 N5 . 2.020(3) ?
    Cu2 N4 . 2.039(4) ?
    Cu2 O2 3_666 2.281(3) ?
    Cl1 C5 . 1.750(5) ?
    Cl2 O8 . 1.36(4) ?
    Cl2 O7' . 1.37(4) ?
    Cl2 O6 . 1.417(4) ?
    Cl2 O5 . 1.439(4) ?
    Cl2 O8' . 1.47(4) ?
    Cl2 O7 . 1.48(3) ?
    N1 C8 . 1.313(5) ?
    N1 C3 . 1.416(5) ?
    N2 C9 . 1.288(5) ?
    N2 C10 . 1.467(5) ?
    N3 C13 . 1.476(6) ?
    N3 C12 . 1.490(6) ?
    N3 C14 . 1.492(6) ?
    N4 C18 . 1.468(7) ?
    N4 C17 . 1.482(7) ?
    N4 C15 . 1.493(6) ?
    N5 C20 . 1.475(6) ?
    N5 C16 . 1.478(6) ?
    N5 C19 . 1.490(6) ?
    O1 C1 . 1.266(5) ?
    O2 C1 . 1.247(5) ?
    O2 Cu2 3_666 2.281(3) ?
    O3 C8 . 1.275(5) ?
    O4 C9 . 1.278(5) ?
    C1 C2 . 1.517(6) ?
    C2 C7 . 1.394(6) ?
    C2 C3 . 1.418(6) ?
    C3 C4 . 1.404(6) ?
    C4 C5 . 1.373(6) ?
    C4 H4 . 0.9300 ?
    C5 C6 . 1.368(6) ?
    C6 C7 . 1.385(7) ?
    C6 H6 . 0.9300 ?
    C7 H7 . 0.9300 ?
    C8 C9 . 1.516(6) ?
    C10 C11 . 1.521(7) ?
    C10 H10A . 0.9700 ?
    C10 H10B . 0.9700 ?
    C11 C12 . 1.519(7) ?
    C11 H11A . 0.9700 ?
    C11 H11B . 0.9700 ?
    C12 H12A . 0.9700 ?
    C12 H12B . 0.9700 ?
    C13 H13A . 0.9600 ?
    C13 H13B . 0.9600 ?
    C13 H13C . 0.9600 ?
    C14 H14A . 0.9600 ?
    C14 H14B . 0.9600 ?
    C14 H14C . 0.9600 ?
    C15 C16 . 1.497(8) ?
    C15 H15A . 0.9700 ?
    C15 H15B . 0.9700 ?
    C16 H16A . 0.9700 ?
    C16 H16B . 0.9700 ?
    C17 H17A . 0.9600 ?
    C17 H17B . 0.9600 ?
    C17 H17C . 0.9600 ?
    C18 H18A . 0.9600 ?
    C18 H18B . 0.9600 ?
    C18 H18C . 0.9600 ?
    C19 H19A . 0.9600 ?
    C19 H19B . 0.9600 ?
    C19 H19C . 0.9600 ?
    C20 H20A . 0.9600 ?
    C20 H20B . 0.9600 ?
    C20 H20C . 0.9600 ?
loop_
    _geom_angle_atom_site_label_1
    _geom_angle_atom_site_label_2
    _geom_angle_atom_site_label_3
    _geom_angle_site_symmetry_1
    _geom_angle_site_symmetry_3
    _geom_angle
    _geom_angle_publ_flag
    O1 Cu1 N2 . . 164.01(16) ?
    O1 Cu1 N1 . . 91.51(13) ?
    N2 Cu1 N1 . . 84.45(13) ?
    O1 Cu1 N3 . . 87.77(13) ?
    N2 Cu1 N3 . . 95.33(14) ?
    N1 Cu1 N3 . . 176.48(14) ?
    O1 Cu1 O5 . . 93.01(14) ?
    N2 Cu1 O5 . . 102.50(14) ?
    N1 Cu1 O5 . . 91.09(14) ?
    N3 Cu1 O5 . . 92.39(14) ?
    O4 Cu2 O3 . . 84.08(11) ?
    O4 Cu2 N5 . . 91.89(13) ?
    O3 Cu2 N5 . . 174.85(13) ?
    O4 Cu2 N4 . . 162.63(15) ?
    O3 Cu2 N4 . . 95.52(13) ?
    N5 Cu2 N4 . . 87.36(15) ?
    O4 Cu2 O2 . 3_666 95.00(13) ?
    O3 Cu2 O2 . 3_666 87.23(12) ?
    N5 Cu2 O2 . 3_666 96.35(13) ?
    N4 Cu2 O2 . 3_666 102.33(14) ?
    O8 Cl2 O7' . . 86(2) ?
    O8 Cl2 O6 . . 118(2) ?
    O7' Cl2 O6 . . 113(3) ?
    O8 Cl2 O5 . . 112.9(13) ?
    O7' Cl2 O5 . . 114(3) ?
    O6 Cl2 O5 . . 110.6(3) ?
    O7' Cl2 O8' . . 109.0(19) ?
    O6 Cl2 O8' . . 104(3) ?
    O5 Cl2 O8' . . 105(3) ?
    O8 Cl2 O7 . . 107.8(17) ?
    O6 Cl2 O7 . . 103.5(14) ?
    O5 Cl2 O7 . . 102.8(17) ?
    O8' Cl2 O7 . . 131(3) ?
    C8 N1 C3 . . 123.6(4) ?
    C8 N1 Cu1 . . 111.3(3) ?
    C3 N1 Cu1 . . 125.0(3) ?
    C9 N2 C10 . . 116.6(4) ?
    C9 N2 Cu1 . . 112.5(3) ?
    C10 N2 Cu1 . . 130.9(3) ?
    C13 N3 C12 . . 107.9(4) ?
    C13 N3 C14 . . 108.9(4) ?
    C12 N3 C14 . . 109.6(4) ?
    C13 N3 Cu1 . . 110.2(3) ?
    C12 N3 Cu1 . . 113.5(3) ?
    C14 N3 Cu1 . . 106.8(3) ?
    C18 N4 C17 . . 109.7(5) ?
    C18 N4 C15 . . 110.3(4) ?
    C17 N4 C15 . . 109.0(4) ?
    C18 N4 Cu2 . . 110.8(3) ?
    C17 N4 Cu2 . . 111.6(3) ?
    C15 N4 Cu2 . . 105.3(3) ?
    C20 N5 C16 . . 110.6(4) ?
    C20 N5 C19 . . 108.2(4) ?
    C16 N5 C19 . . 110.3(4) ?
    C20 N5 Cu2 . . 112.6(3) ?
    C16 N5 Cu2 . . 105.6(3) ?
    C19 N5 Cu2 . . 109.5(3) ?
    C1 O1 Cu1 . . 132.6(3) ?
    C1 O2 Cu2 . 3_666 128.7(3) ?
    C8 O3 Cu2 . . 110.4(3) ?
    C9 O4 Cu2 . . 111.3(3) ?
    Cl2 O5 Cu1 . . 124.0(2) ?
    O2 C1 O1 . . 121.7(4) ?
    O2 C1 C2 . . 117.6(4) ?
    O1 C1 C2 . . 120.6(4) ?
    C7 C2 C3 . . 119.1(4) ?
    C7 C2 C1 . . 115.7(4) ?
    C3 C2 C1 . . 125.2(4) ?
    C4 C3 N1 . . 121.3(4) ?
    C4 C3 C2 . . 117.9(4) ?
    N1 C3 C2 . . 120.8(4) ?
    C5 C4 C3 . . 120.2(4) ?
    C5 C4 H4 . . 119.9 ?
    C3 C4 H4 . . 119.9 ?
    C6 C5 C4 . . 123.0(4) ?
    C6 C5 Cl1 . . 119.5(4) ?
    C4 C5 Cl1 . . 117.5(4) ?
    C5 C6 C7 . . 117.4(4) ?
    C5 C6 H6 . . 121.3 ?
    C7 C6 H6 . . 121.3 ?
    C6 C7 C2 . . 122.3(4) ?
    C6 C7 H7 . . 118.8 ?
    C2 C7 H7 . . 118.8 ?
    O3 C8 N1 . . 129.5(4) ?
    O3 C8 C9 . . 115.4(4) ?
    N1 C8 C9 . . 115.1(4) ?
    O4 C9 N2 . . 127.1(4) ?
    O4 C9 C8 . . 116.4(4) ?
    N2 C9 C8 . . 116.4(4) ?
    N2 C10 C11 . . 112.0(4) ?
    N2 C10 H10A . . 109.2 ?
    C11 C10 H10A . . 109.2 ?
    N2 C10 H10B . . 109.2 ?
    C11 C10 H10B . . 109.2 ?
    H10A C10 H10B . . 107.9 ?
    C12 C11 C10 . . 113.2(4) ?
    C12 C11 H11A . . 108.9 ?
    C10 C11 H11A . . 108.9 ?
    C12 C11 H11B . . 108.9 ?
    C10 C11 H11B . . 108.9 ?
    H11A C11 H11B . . 107.7 ?
    N3 C12 C11 . . 115.8(4) ?
    N3 C12 H12A . . 108.3 ?
    C11 C12 H12A . . 108.3 ?
    N3 C12 H12B . . 108.3 ?
    C11 C12 H12B . . 108.3 ?
    H12A C12 H12B . . 107.4 ?
    N3 C13 H13A . . 109.5 ?
    N3 C13 H13B . . 109.5 ?
    H13A C13 H13B . . 109.5 ?
    N3 C13 H13C . . 109.5 ?
    H13A C13 H13C . . 109.5 ?
    H13B C13 H13C . . 109.5 ?
    N3 C14 H14A . . 109.5 ?
    N3 C14 H14B . . 109.5 ?
    H14A C14 H14B . . 109.5 ?
    N3 C14 H14C . . 109.5 ?
    H14A C14 H14C . . 109.5 ?
    H14B C14 H14C . . 109.5 ?
    N4 C15 C16 . . 109.4(4) ?
    N4 C15 H15A . . 109.8 ?
    C16 C15 H15A . . 109.8 ?
    N4 C15 H15B . . 109.8 ?
    C16 C15 H15B . . 109.8 ?
    H15A C15 H15B . . 108.3 ?
    N5 C16 C15 . . 110.3(4) ?
    N5 C16 H16A . . 109.6 ?
    C15 C16 H16A . . 109.6 ?
    N5 C16 H16B . . 109.6 ?
    C15 C16 H16B . . 109.6 ?
    H16A C16 H16B . . 108.1 ?
    N4 C17 H17A . . 109.5 ?
    N4 C17 H17B . . 109.5 ?
    H17A C17 H17B . . 109.5 ?
    N4 C17 H17C . . 109.5 ?
    H17A C17 H17C . . 109.5 ?
    H17B C17 H17C . . 109.5 ?
    N4 C18 H18A . . 109.5 ?
    N4 C18 H18B . . 109.5 ?
    H18A C18 H18B . . 109.5 ?
    N4 C18 H18C . . 109.5 ?
    H18A C18 H18C . . 109.5 ?
    H18B C18 H18C . . 109.5 ?
    N5 C19 H19A . . 109.5 ?
    N5 C19 H19B . . 109.5 ?
    H19A C19 H19B . . 109.5 ?
    N5 C19 H19C . . 109.5 ?
    H19A C19 H19C . . 109.5 ?
    H19B C19 H19C . . 109.5 ?
    N5 C20 H20A . . 109.5 ?
    N5 C20 H20B . . 109.5 ?
    H20A C20 H20B . . 109.5 ?
    N5 C20 H20C . . 109.5 ?
    H20A C20 H20C . . 109.5 ?
    H20B C20 H20C . . 109.5 ?
loop_
    _geom_hbond_atom_site_label_D
    _geom_hbond_atom_site_label_H
    _geom_hbond_atom_site_label_A
    _geom_hbond_site_symmetry_A
    _geom_hbond_distance_DH
    _geom_hbond_distance_HA
    _geom_hbond_distance_DA
    _geom_hbond_angle_DHA
    _geom_Hbond_publ_flag
    C6 H6 O7 2_655 0.93 2.58 3.26(3) 129 y
    C16 H16A O8 2_645 0.97 2.46 3.41(3) 168 y
    C20 H20C O2 3_666 0.96 2.54 3.139(6) 121 y
    C4 H4 O3 . 0.93 2.21 2.799(5) 120 ?
    C7 H7 O2 . 0.93 2.36 2.714(6) 102 ?
    C13 H13A O5 . 0.96 2.55 3.158(7) 121 ?
    C13 H13B O1 . 0.96 2.39 2.960(6) 118 ?
    C14 H14A O1 . 0.96 2.46 3.026(7) 117 ?
    C17 H17A O3 . 0.96 2.56 3.103(7) 116 ?
    C19 H19B O4 . 0.96 2.58 3.084(6) 113 ?
data_global
_journal_date_recd_electronic     2011-04-10
_journal_date_accepted     2011-04-20
_journal_name_full     'Acta Crystallographica, Section E'
_journal_year     2011
_journal_volume     67
_journal_issue      5
_journal_page_first     m645
_journal_page_last     m646
_journal_paper_category     QM
_journal_coeditor_code     PV2408
_publ_contact_author_name     'Pro. Xuelian Xu'
_publ_contact_author_address
;
Marine Drug and Food Institute, Ocean University of China
Qingdao 266003
People's Republic of China
;
_publ_contact_author_email     xuelianxuouc@163.com
_publ_contact_author_fax     ?
_publ_contact_author_phone     ?
_publ_section_title
;\
Bis{\m~3~-<i>cis</i>-<i>N</i>-(2-carboxylato-5-chlorophenyl)-<i>N</i>'-[3-\
(dimethylamino)propyl]oxamidato(3-)}bis(perchlorato-\k<i>O</i>)bis(<i>N</i>,\
<i>N</i>,<i>N</i>',<i>N</i>'-tetramethylethylenediamine)tetracopper(II)
;
loop_
    _publ_author_name
    _publ_author_address
    'Yanlong Sun'
;
Marine Drug and Food Institute
Ocean University of China
Qingdao 266003
People's Republic of China
;
    'Xuelian Xu'
;
Marine Drug and Food Institute
Ocean University of China
Qingdao 266003
People's Republic of China
;
