# Supplementary material for: Bis{μ3-cis-N-(2-carboxyl­ato-5-chloro­phen­yl)-N′-[3-(dimethyl­amino)­prop­yl]oxamidato(3−)}bis­(perchlorato-κO)bis­(N,N,N′,N′-tetra­methyl­ethylene­diamine)­tetra­copper(II)
Source: Acta Crystallogr Sect E Struct Rep Online. 2011 Apr 29;67(Pt 5):m645–6. doi: 10.1107/S1600536811014978 (PMC3089313; doi:10.1107/S1600536811014978)
Supplement: Supplementary file 2 [file e-67-0m645-Isup2.hkl]

# 
# h,k,l, Fc-squared, Fo-squared, sigma(Fo-squared) and status flag 
# 
data_I
_shelx_title ' 081224f in P2(1)/c' 
_shelx_refln_list_code          4 
_shelx_F_calc_maximum      350.29 
_exptl_crystal_F_000      1368.00 
_reflns_d_resolution_high  0.8408 
 
loop_ 
 _symmetry_equiv_pos_as_xyz 
 'x, y, z' 
 '-x, y+1/2, -z+1/2' 
 '-x, -y, -z' 
 'x, -y-1/2, z-1/2' 
 
_cell_length_a    12.5750 
_cell_length_b    16.4137 
_cell_length_c    14.1080 
_cell_angle_alpha  90.000 
_cell_angle_beta  113.988 
_cell_angle_gamma  90.000 
 
_shelx_F_squared_multiplier     1.000 
 
loop_ 
 _refln_index_h 
 _refln_index_k 
 _refln_index_l 
 _refln_F_squared_calc 
 _refln_F_squared_meas 
 _refln_F_squared_sigma 
 _refln_observed_status 
   1   0   0    46629.54    30095.75   1515.12 o 
   2   0   0    56804.80    43989.52   3019.85 o 
   3   0   0       37.25       21.79     16.45 o 
   4   0   0     1717.59     1625.38     75.95 o 
   5   0   0     2168.10     1792.84    229.64 o 
   6   0   0      102.81       55.23     54.78 o 
   7   0   0     5671.87     6449.31    248.95 o 
   8   0   0     2043.99     1962.31    100.50 o 
   9   0   0      581.67      875.53    111.30 o 
  10   0   0      847.62     1066.72    129.35 o 
  11   0   0     1174.28     1499.79    148.64 o 
  12   0   0     6955.23     8181.17    487.60 o 
  13   0   0      143.25      207.14     89.28 o 
   1   1   0       15.62      105.16     64.54 o 
   2   1   0    20564.32    17887.27    764.49 o 
   3   1   0     9188.42     8124.51    203.99 o 
   4   1   0       83.71       79.43     14.36 o 
   5   1   0    15728.00    15128.10    378.35 o 
   6   1   0    16355.54    17505.16    437.66 o 
   7   1   0     3617.40     3795.52    113.09 o 
   8   1   0       37.92       23.47     22.58 o 
   9   1   0     1766.92     2075.89     92.97 o 
  10   1   0     1618.12     1863.85    117.42 o 
  11   1   0        9.64       16.95     44.91 o 
  12   1   0      455.28      500.01     74.37 o 
  13   1   0      109.53       95.21     58.13 o 
   0   2   0        1.05        3.38      6.55 o 
   1   2   0     5025.72     5434.97    158.89 o 
   2   2   0     1684.37     1563.30     54.90 o 
   3   2   0      575.37      469.64     29.36 o 
   4   2   0    31762.53    30504.76    889.64 o 
   5   2   0     8382.95     8233.14    213.54 o 
   6   2   0     3985.42     3974.59    136.14 o 
   7   2   0     9320.08     9249.47    242.65 o 
   8   2   0     2406.88     2719.74    111.19 o 
   9   2   0      604.05      644.51     53.29 o 
  10   2   0     1618.08     2047.20    123.46 o 
  11   2   0       78.29       79.35     50.05 o 
  12   2   0       16.34       19.19     46.39 o 
  13   2   0      729.67      936.53     94.31 o 
   1   3   0    75058.05    70827.58   1689.04 o 
   2   3   0      876.49      980.43     59.69 o 
   3   3   0     7274.26     6640.28    200.70 o 
   4   3   0      947.47      949.05     50.64 o 
   5   3   0     3191.63     3011.27     87.58 o 
   6   3   0     5780.53     5530.73    150.96 o 
   7   3   0      366.01      281.07     37.63 o 
   8   3   0      454.94      436.63     45.73 o 
   9   3   0        3.94      -36.03     27.40 o 
  10   3   0     1273.01     1604.45     84.36 o 
  11   3   0     2623.47     3239.35    168.94 o 
  12   3   0      807.31     1001.29    104.12 o 
  13   3   0     2686.27     3348.54    180.29 o 
   0   4   0      295.71      273.66     16.34 o 
   1   4   0       83.99      128.38     35.10 o 
   2   4   0     1066.24     1104.00     51.45 o 
   3   4   0     1268.27     1007.73     44.30 o 
   4   4   0     1296.51     1082.71     51.11 o 
   5   4   0      122.23      127.95     24.39 o 
   6   4   0      424.01      493.79     42.16 o 
   7   4   0       26.26       -7.22     24.94 o 
   8   4   0     3363.63     3519.24    131.95 o 
   9   4   0      797.90      910.97     63.12 o 
  10   4   0       53.81       44.99     36.15 o 
  11   4   0     2019.11     2210.45    132.89 o 
  12   4   0     2148.62     2663.27    152.21 o 
  13   4   0        9.92       10.45     52.42 o 
   1   5   0     3988.53     4065.55    142.09 o 
   2   5   0     2943.54     3022.58     86.86 o 
   3   5   0     9440.02     8809.27    299.61 o 
   4   5   0      649.43      863.21     45.16 o 
   5   5   0    11252.44    10676.49    321.99 o 
   6   5   0    11642.21    10965.51    388.15 o 
   7   5   0      156.52      137.86     31.97 o 
   8   5   0      837.55      874.35     61.34 o 
   9   5   0     1492.86     1823.93     88.88 o 
  10   5   0       15.46       21.70     34.13 o 
  11   5   0      282.56      365.01     54.26 o 
  12   5   0      151.64      133.80     56.14 o 
  13   5   0       60.41       67.23     54.93 o 
   0   6   0    27532.46    26254.73    898.07 o 
   1   6   0     3141.43     2963.39     90.12 o 
   2   6   0    13391.83    12726.93    502.63 o 
   3   6   0      518.99      552.71     29.04 o 
   4   6   0      790.80      990.92     64.48 o 
   5   6   0     3959.43     3705.60    129.15 o 
   6   6   0      449.29      396.44     47.18 o 
   7   6   0     3729.16     3888.33    142.71 o 
   8   6   0     1052.66     1000.24     65.37 o 
   9   6   0       46.70      -24.52     30.81 o 
  10   6   0        5.76       14.07     35.64 o 
  11   6   0     1882.63     2141.24    104.66 o 
  12   6   0     2048.68     2657.64    218.51 o 
  13   6   0       11.22        9.03     74.94 o 
   1   7   0    31782.43    30804.35    879.27 o 
   2   7   0    15623.97    15844.74    528.70 o 
   3   7   0     3952.89     4139.76     92.87 o 
   4   7   0      861.99      707.35     25.93 o 
   5   7   0     1453.53     1267.55     63.95 o 
   6   7   0       93.91       73.12     27.17 o 
   7   7   0     2362.29     2468.59    162.99 o 
   8   7   0      850.15      833.62    104.11 o 
   9   7   0      956.44     1016.44     73.96 o 
  10   7   0     3493.51     4290.98    198.79 o 
  11   7   0     1877.01     2291.47    135.92 o 
  12   7   0      663.98      625.36    116.37 o 
   0   8   0     2468.77     2397.71    106.59 o 
   1   8   0     3505.53     3529.49     91.45 o 
   2   8   0     7278.35     7502.75    196.46 o 
   3   8   0      955.42      910.44     50.91 o 
   4   8   0     5957.52     5623.31    123.91 o 
   5   8   0    11414.87    11241.88    341.39 o 
   6   8   0      824.44      761.35     61.14 o 
   7   8   0    17881.65    20340.31    735.03 o 
   8   8   0     3551.67     4309.90    197.73 o 
   9   8   0        8.15      -21.95     50.08 o 
  10   8   0      736.79      913.82     88.66 o 
  11   8   0        0.42      -17.88     49.91 o 
  12   8   0      101.88      184.49     66.13 o 
   1   9   0     2919.71     2833.06     87.06 o 
   2   9   0      707.71      647.55     37.74 o 
   3   9   0     2196.37     1786.83     65.11 o 
   4   9   0     2398.99     2337.80    121.96 o 
   5   9   0     9285.20     9448.82    254.62 o 
   6   9   0    12566.91    12787.44    715.76 o 
   7   9   0      832.14      850.58     75.28 o 
   8   9   0      229.05      211.20     59.74 o 
   9   9   0      189.03      284.48     64.69 o 
  10   9   0      130.28      185.69     63.61 o 
  11   9   0       85.84      200.02     64.42 o 
  12   9   0       97.30      148.31     71.62 o 
   0  10   0    24923.60    22709.89   1318.62 o 
   1  10   0     5240.45     5225.60    131.12 o 
   2  10   0     4117.52     3870.28    102.94 o 
   3  10   0     5882.29     5604.30    167.44 o 
   4  10   0      297.67      294.97     32.29 o 
   5  10   0      278.98      264.95     33.22 o 
   6  10   0      218.35      166.96     42.18 o 
   7  10   0      165.59       98.65     41.14 o 
   8  10   0      435.56      447.34     74.46 o 
   9  10   0     2484.14     2634.83    281.90 o 
  10  10   0       39.75       19.93     41.27 o 
  11  10   0     3532.66     4230.65    500.43 o 
   1  11   0      289.52      239.43     37.29 o 
   2  11   0      590.11      479.94     32.37 o 
   3  11   0      956.93      843.29     58.37 o 
   4  11   0      221.39      196.62     32.18 o 
   5  11   0      876.72      849.18     54.85 o 
   6  11   0     3377.28     3190.65    156.23 o 
   7  11   0     1931.33     1948.46    164.88 o 
   8  11   0       73.79       18.95     37.77 o 
   9  11   0      195.12      264.51     68.32 o 
  10  11   0      352.77      404.54     63.68 o 
  11  11   0       87.86      116.19     52.02 o 
   0  12   0       27.22        1.90     33.65 o 
   1  12   0      771.29      749.08     46.95 o 
   2  12   0     1349.57     1203.87     58.56 o 
   3  12   0       66.37       28.30     30.63 o 
   4  12   0     3752.10     3834.76    143.80 o 
   5  12   0     3519.90     3578.62    129.26 o 
   6  12   0      792.84      739.49    100.18 o 
   7  12   0     1843.68     2033.88    104.49 o 
   8  12   0      108.23       52.55     40.94 o 
   9  12   0       10.54      -21.12     40.02 o 
  10  12   0      245.37      238.96     81.08 o 
   1  13   0     1626.75     1518.48     69.37 o 
   2  13   0      845.13      847.16     51.88 o 
   3  13   0      262.46      197.00     40.30 o 
   4  13   0     1091.95     1058.38     68.13 o 
   5  13   0        1.88      -11.82     32.20 o 
   6  13   0      179.00      127.72     57.93 o 
   7  13   0      328.98      368.50     59.52 o 
   8  13   0       69.60       73.74     45.48 o 
   9  13   0      124.71      143.83     50.23 o 
  10  13   0      855.51     1055.94    200.28 o 
   0  14   0     5452.27     5211.50    226.89 o 
   1  14   0     2786.88     2839.34    103.83 o 
   2  14   0       96.52      106.52     37.61 o 
   3  14   0      103.92       96.03     37.88 o 
   4  14   0       21.00      -13.41     33.14 o 
   5  14   0       13.09        9.36     34.43 o 
   6  14   0       32.65       35.01     39.27 o 
   7  14   0      570.13      670.95    200.58 o 
   8  14   0      822.41     1105.25    220.49 o 
   9  14   0       27.79       86.06     96.46 o 
   1  15   0      202.38      330.95     59.67 o 
   2  15   0     1494.57     1432.72     82.55 o 
   3  15   0     2006.99     2082.52    120.12 o 
   4  15   0       65.22       48.89     37.97 o 
   5  15   0     4666.00     4788.99    202.96 o 
   6  15   0     5139.01     5471.06    366.92 o 
   7  15   0       77.32       95.25     65.11 o 
   8  15   0     1226.73     1357.98    407.96 o 
   0  16   0     5061.68     5067.00    229.17 o 
   1  16   0     1019.93     1132.89     80.48 o 
   2  16   0      196.86      223.79     48.38 o 
   3  16   0     1258.51     1358.69     84.64 o 
   4  16   0      533.46      576.65     64.98 o 
   5  16   0      458.70      518.45     66.38 o 
   6  16   0        3.90        3.10     42.37 o 
   7  16   0      512.01      700.13    233.41 o 
   1  17   0     4223.51     4115.11    164.89 o 
   2  17   0     3335.16     3428.64    146.57 o 
   3  17   0       58.07       52.99     42.27 o 
   4  17   0      952.90      983.33    100.10 o 
   5  17   0      242.60      200.18     53.01 o 
   6  17   0       29.70       10.14     61.13 o 
   0  18   0        2.87       -6.80     62.82 o 
   1  18   0      508.48      616.07     67.61 o 
   2  18   0      821.10      864.99     78.67 o 
   3  18   0      407.30      453.19     64.73 o 
   4  18   0     2919.76     3163.06    230.00 o 
   5  18   0      740.65      823.61    108.29 o 
   1  19   0      267.88      263.88     63.94 o 
   2  19   0      317.55      333.72     61.98 o 
   3  19   0      220.14      251.95     55.41 o 
 -13   1   1      209.52      362.20     69.62 o 
 -12   1   1     1895.62     1978.78    125.10 o 
 -11   1   1       90.66       53.23     45.16 o 
 -10   1   1     1960.96     2269.09    128.27 o 
  -9   1   1     1562.27     1625.42     78.22 o 
  -8   1   1     2236.20     2142.08     73.33 o 
  -7   1   1     3515.31     3471.31    102.46 o 
  -6   1   1    11734.55    12032.23    303.91 o 
  -5   1   1    40136.78    38470.01    931.38 o 
  -4   1   1    10447.37    10483.33    260.77 o 
  -3   1   1     6879.88     7026.52    174.65 o 
  -2   1   1     1507.47     1532.21     60.66 o 
  -1   1   1    40621.82    38923.31   1810.30 o 
   0   1   1     3620.61     4163.54     94.64 o 
   1   1   1     5893.39     5982.01    132.76 o 
   2   1   1     4587.96     4851.80    123.98 o 
   3   1   1      153.46      155.66     19.30 o 
   4   1   1    12753.79    12345.80    309.28 o 
   5   1   1     1165.57      858.34     41.65 o 
   6   1   1    10794.64    10798.10    279.74 o 
   7   1   1     2288.75     2485.83    112.81 o 
   8   1   1     3070.58     3388.70    133.45 o 
   9   1   1      981.46     1037.59     88.45 o 
  10   1   1        8.00      -44.80     38.57 o 
  11   1   1      694.85      964.77    100.85 o 
  12   1   1       75.19       72.49     56.18 o 
  13   1   1     1049.22     1387.97    113.50 o 
 -13   2   1       80.56      112.71     55.88 o 
 -12   2   1       41.46       50.90     46.35 o 
 -11   2   1       24.97       20.57     43.33 o 
 -10   2   1        0.53       24.17     41.88 o 
  -9   2   1     1394.58     1383.77     72.19 o 
  -8   2   1      357.73      289.35     37.86 o 
  -7   2   1     2192.95     2226.72     73.40 o 
  -6   2   1     4856.73     4466.84    123.10 o 
  -5   2   1      225.05      258.20     34.86 o 
  -4   2   1     1149.17      994.22     34.26 o 
  -3   2   1     3270.02     3179.12    100.82 o 
  -2   2   1     7443.62     7956.41    228.80 o 
  -1   2   1     4300.80     4325.34    107.05 o 
   0   2   1     7732.04     8174.65    202.30 o 
   1   2   1      738.55      931.54     21.35 o 
   2   2   1      593.30      701.92     25.66 o 
   3   2   1      174.18      123.16     20.54 o 
   4   2   1       11.46      -11.20     11.10 o 
   5   2   1     2454.64     2061.68     68.03 o 
   6   2   1      300.79      291.51     27.96 o 
   7   2   1     1777.37     1849.48     69.52 o 
   8   2   1      178.38      114.75     34.80 o 
   9   2   1      288.57      375.98     59.41 o 
  10   2   1      718.47      956.45     88.84 o 
  11   2   1      107.87      147.04     58.68 o 
  12   2   1      248.31      365.38     69.08 o 
  13   2   1       18.24       11.04     50.16 o 
 -13   3   1       93.14      163.51     58.91 o 
 -12   3   1     1379.40     1599.27    110.73 o 
 -11   3   1       31.86       18.86     43.02 o 
 -10   3   1      966.67     1076.69     67.49 o 
  -9   3   1      239.33      260.53     40.89 o 
  -8   3   1     1555.64     1488.33     73.63 o 
  -7   3   1      598.37      483.09     42.20 o 
  -6   3   1     2494.46     2257.50     70.17 o 
  -5   3   1     4346.09     4185.71    136.92 o 
  -4   3   1       19.05       42.57     14.42 o 
  -3   3   1      114.33      146.95     15.91 o 
  -2   3   1     4222.65     4397.25     99.50 o 
  -1   3   1      824.78      836.16     28.88 o 
   0   3   1     4953.04     4976.74    112.23 o 
   1   3   1     1529.82     1518.63     47.59 o 
   2   3   1     7975.83     7908.09    177.95 o 
   3   3   1     1971.71     1844.09     76.45 o 
   4   3   1     1231.47     1037.30     39.97 o 
   5   3   1     2339.35     2314.08     91.36 o 
   6   3   1     1143.48      945.46     43.27 o 
   7   3   1      158.63      165.69     35.50 o 
   8   3   1     1133.26     1173.01     75.91 o 
   9   3   1       37.15       34.09     33.98 o 
  10   3   1      376.25      313.10    108.33 o 
  11   3   1     1161.85     1375.12    105.94 o 
  12   3   1       60.99       50.58     60.10 o 
  13   3   1      114.75      228.96     69.65 o 
 -13   4   1      159.73      242.74    114.70 o 
 -12   4   1       48.13      135.78     54.43 o 
 -11   4   1     1949.41     2099.87    125.52 o 
 -10   4   1      126.08      120.27     36.79 o 
  -9   4   1      965.80     1011.76     65.13 o 
  -8   4   1     1810.38     1784.59     82.73 o 
  -7   4   1     2103.92     1896.98     82.07 o 
  -6   4   1     5067.26     4561.67    170.25 o 
  -5   4   1     5992.31     5622.00    177.12 o 
  -4   4   1     4143.02     3401.26    111.60 o 
  -3   4   1     4757.36     4771.30    257.38 o 
  -2   4   1     1838.64     1848.42     46.12 o 
  -1   4   1      205.35      197.14     19.17 o 
   0   4   1       85.21      109.09     17.38 o 
   1   4   1     3763.58     3757.63    204.12 o 
   2   4   1       32.04       53.02      7.81 o 
   3   4   1     1023.51      857.76     32.46 o 
   4   4   1        0.44       -8.37      9.90 o 
   5   4   1     5143.82     4519.79    134.90 o 
   6   4   1      461.48      412.56     32.76 o 
   7   4   1     1820.20     1705.57    114.87 o 
   8   4   1       11.68      -22.26     29.31 o 
   9   4   1      216.20      277.03     48.56 o 
  10   4   1        9.56       -6.16     33.64 o 
  11   4   1      832.08      929.86    118.65 o 
  12   4   1      910.35     1129.27    102.96 o 
 -13   5   1        7.11       51.24     53.49 o 
 -12   5   1        7.81       18.35     50.09 o 
 -11   5   1      308.80      385.74     51.37 o 
 -10   5   1      526.55      566.47     54.23 o 
  -9   5   1     1906.32     1888.14     89.41 o 
  -8   5   1        1.06      -38.38     25.59 o 
  -7   5   1      152.49      121.30     29.58 o 
  -6   5   1      679.85      675.30     48.74 o 
  -5   5   1     2231.87     2254.09     84.77 o 
  -4   5   1     1285.03     1465.34     58.87 o 
  -3   5   1      416.28      303.83     16.36 o 
  -2   5   1     7281.67     7869.24    197.33 o 
  -1   5   1     1728.62     1945.79     50.79 o 
   0   5   1    18458.16    18345.74    703.00 o 
   1   5   1     2578.45     2696.10    116.85 o 
   2   5   1       84.16       62.48      8.97 o 
   3   5   1      404.78      388.90     17.83 o 
   4   5   1       78.24       53.86     12.73 o 
   5   5   1       55.91       58.27     14.47 o 
   6   5   1        7.93       -9.79     22.91 o 
   7   5   1       31.41      -14.87     26.65 o 
   8   5   1       64.76       33.56     34.99 o 
   9   5   1      262.82      232.06     70.14 o 
  10   5   1      856.47     1063.71     71.44 o 
  11   5   1      219.93      288.00     65.89 o 
  12   5   1        4.87      -37.68     50.15 o 
 -13   6   1      557.84      929.95    133.43 o 
 -12   6   1      337.59      307.30     94.97 o 
 -11   6   1     4249.64     4777.46    175.26 o 
 -10   6   1       29.33       76.22     36.67 o 
  -9   6   1      704.07      786.66     58.98 o 
  -8   6   1      256.26      241.31     39.82 o 
  -7   6   1     3386.27     3252.22    121.24 o 
  -6   6   1     2276.35     2183.47     88.76 o 
  -5   6   1      766.50      584.70     45.44 o 
  -4   6   1       89.21       30.25     15.23 o 
  -3   6   1        0.34       -5.83      7.86 o 
  -2   6   1     7049.24     7138.61    163.46 o 
  -1   6   1     5969.69     5900.32    178.44 o 
   0   6   1      469.10      432.65     17.65 o 
   1   6   1     2865.97     2692.58    124.68 o 
   2   6   1      800.68      840.92     31.95 o 
   3   6   1      497.39      302.82     20.94 o 
   4   6   1      715.16      723.63     30.08 o 
   5   6   1     8399.19     8306.23    260.15 o 
   6   6   1       23.36      -22.67     22.20 o 
   7   6   1     7577.46     8298.97    551.11 o 
   8   6   1      189.38      136.28     47.89 o 
   9   6   1       11.21      -22.00     33.00 o 
  10   6   1       85.69       77.32     50.21 o 
  11   6   1       60.20       36.10     45.07 o 
  12   6   1      403.25      689.17    126.01 o 
 -13   7   1      118.27      170.90     92.01 o 
 -12   7   1      323.37      426.08     73.40 o 
 -11   7   1        3.33      114.45     57.96 o 
 -10   7   1      553.46      658.35     75.22 o 
  -9   7   1       13.20       -1.71     33.47 o 
  -8   7   1     3033.38     3115.67    123.84 o 
  -7   7   1     4204.01     3804.29    137.85 o 
  -6   7   1     6341.50     6006.69    235.19 o 
  -5   7   1     2805.23     2612.83     97.12 o 
  -4   7   1        0.22        1.22      9.23 o 
  -3   7   1       12.62        1.72     15.57 o 
  -2   7   1      160.37      176.92     17.59 o 
  -1   7   1        6.08       -5.95     10.34 o 
   0   7   1     3126.02     3090.39     96.02 o 
   1   7   1     4035.18     4297.85    126.62 o 
   2   7   1    16549.46    16748.59    401.65 o 
   3   7   1      433.90      486.92     22.44 o 
   4   7   1      863.70      700.79     27.71 o 
   5   7   1      364.52      408.98     33.05 o 
   6   7   1     2038.38     2076.93    140.46 o 
   7   7   1      940.41      897.70     82.19 o 
   8   7   1      744.93      798.53     95.63 o 
   9   7   1      299.09      248.01     65.10 o 
  10   7   1      649.77      941.66     90.59 o 
  11   7   1      492.06      584.78     84.65 o 
  12   7   1        7.10       14.34     80.38 o 
 -12   8   1       11.42       69.86     60.20 o 
 -11   8   1      661.09      770.74     86.00 o 
 -10   8   1       63.00       73.44     51.30 o 
  -9   8   1       27.96      -10.89     47.63 o 
  -8   8   1      532.37      552.44    108.82 o 
  -7   8   1     3987.62     3960.68    180.79 o 
  -6   8   1     2731.57     2471.35     98.16 o 
  -5   8   1      736.05      619.73     40.90 o 
  -4   8   1      453.17      431.71     31.58 o 
  -3   8   1      670.59      786.46     42.63 o 
  -2   8   1     1149.48     1297.60     44.49 o 
  -1   8   1      951.19      950.36     36.75 o 
   0   8   1    10365.31    11271.02    285.25 o 
   1   8   1     2670.83     2833.73     75.25 o 
   2   8   1     4168.52     3791.23     97.65 o 
   3   8   1     1959.25     1708.05     47.64 o 
   4   8   1        0.79       -3.07     11.77 o 
   5   8   1     2435.48     2556.52     88.13 o 
   6   8   1     1172.12     1049.79     56.02 o 
   7   8   1      223.15      228.31     45.72 o 
   8   8   1      369.70      482.66     72.96 o 
   9   8   1       28.96       33.95     52.19 o 
  10   8   1      481.96      675.52     85.32 o 
  11   8   1        8.42       20.18     57.51 o 
  12   8   1      488.62      722.68     89.74 o 
 -12   9   1     1874.63     2446.24    146.41 o 
 -11   9   1       56.29       81.83     56.01 o 
 -10   9   1     1602.10     1846.97    121.12 o 
  -9   9   1      267.26      226.49     60.02 o 
  -8   9   1     4739.96     4887.78    347.18 o 
  -7   9   1      307.22      214.26     56.55 o 
  -6   9   1     3300.51     3197.14    153.70 o 
  -5   9   1       78.55       41.59     24.47 o 
  -4   9   1      287.12      343.77     41.94 o 
  -3   9   1     4242.84     4368.07    110.59 o 
  -2   9   1     1238.28     1260.48     45.76 o 
  -1   9   1     7103.49     6932.69    164.94 o 
   0   9   1     9061.01     9158.50    209.47 o 
   1   9   1      320.44      295.30     27.45 o 
   2   9   1     9436.80     9234.20    215.36 o 
   3   9   1       14.46      -17.09     14.94 o 
   4   9   1     6980.55     6910.49    251.44 o 
   5   9   1      554.18      510.53     51.66 o 
   6   9   1    10312.68    10844.37    540.87 o 
   7   9   1       33.17      -33.28     33.24 o 
   8   9   1     1853.41     2161.77    175.64 o 
   9   9   1      553.29      658.27     68.32 o 
  10   9   1      101.52       71.52     44.16 o 
  11   9   1      421.92      526.60     83.94 o 
 -12  10   1       61.44      154.78     69.94 o 
 -11  10   1        0.59       83.54     59.92 o 
 -10  10   1       93.52       82.18     56.94 o 
  -9  10   1      723.10      812.05     86.82 o 
  -8  10   1       10.91      -64.41     42.94 o 
  -7  10   1     1201.50     1055.93     93.07 o 
  -6  10   1        9.65       13.39     33.80 o 
  -5  10   1       16.76       15.76     22.54 o 
  -4  10   1     2105.82     2031.19     82.59 o 
  -3  10   1       69.52       49.20     18.90 o 
  -2  10   1     1292.36     1187.79     46.16 o 
  -1  10   1       69.27       85.04     19.35 o 
   0  10   1     3629.62     3544.15    108.50 o 
   1  10   1        8.05       -5.28     12.92 o 
   2  10   1     1565.64     1592.54     54.00 o 
   3  10   1      246.73      177.95     23.15 o 
   4  10   1      199.02      230.22     30.98 o 
   5  10   1     1226.72     1128.32     56.37 o 
   6  10   1      200.11      164.24     42.40 o 
   7  10   1       79.00       40.97     37.82 o 
   8  10   1      247.71      306.76     50.66 o 
   9  10   1        5.32        2.66     38.71 o 
  10  10   1      346.71      445.77     70.81 o 
  11  10   1       18.08       22.68     62.20 o 
 -11  11   1      149.70      311.84     57.76 o 
 -10  11   1      856.04      962.79    132.96 o 
  -9  11   1      233.99      243.52     68.02 o 
  -8  11   1      112.70      145.91     42.82 o 
  -7  11   1     2353.24     2095.34    106.57 o 
  -6  11   1       94.34       50.63     34.84 o 
  -5  11   1     2647.82     2454.54    117.59 o 
  -4  11   1       94.23       59.45     25.07 o 
  -3  11   1      940.46      843.21     61.75 o 
  -2  11   1       15.06       -7.36     22.24 o 
  -1  11   1     1837.90     1828.54     70.18 o 
   0  11   1       95.92      130.54     26.99 o 
   1  11   1     7533.29     6913.03    190.52 o 
   2  11   1      572.53      537.60     32.61 o 
   3  11   1     2890.22     2840.69    101.78 o 
   4  11   1     3157.44     3389.57    111.75 o 
   5  11   1        9.16      -15.85     25.77 o 
   6  11   1     2435.75     2342.45    162.15 o 
   7  11   1      733.46      754.32     79.17 o 
   8  11   1      123.03      119.11     45.60 o 
   9  11   1      313.58      348.15     72.71 o 
  10  11   1      208.76      239.42     57.89 o 
 -11  12   1      120.85      194.29     52.76 o 
 -10  12   1      129.12      177.32     50.55 o 
  -9  12   1      393.28      428.60     99.39 o 
  -8  12   1       96.08       78.48     42.39 o 
  -7  12   1      717.06      691.17     64.41 o 
  -6  12   1      606.88      546.63     58.09 o 
  -5  12   1     1605.86     1411.05     66.46 o 
  -4  12   1       19.30      -20.95     28.90 o 
  -3  12   1        2.14      -26.22     22.03 o 
  -2  12   1      201.31      190.19     31.21 o 
  -1  12   1      603.08      570.08     48.96 o 
   0  12   1      283.22      273.30     34.39 o 
   1  12   1     4051.11     3857.71    121.52 o 
   2  12   1       16.04       -0.95     24.41 o 
   3  12   1     3520.72     3423.70    131.64 o 
   4  12   1       99.98       87.02     29.12 o 
   5  12   1      982.95      894.04     55.27 o 
   6  12   1      357.47      324.02     52.43 o 
   7  12   1       31.46      -21.02     36.05 o 
   8  12   1      111.40       45.73     44.20 o 
   9  12   1      262.02      219.74     93.04 o 
  10  12   1       44.60       31.98     46.40 o 
 -10  13   1       14.49       52.27     46.50 o 
  -9  13   1       98.59      101.85     61.77 o 
  -8  13   1       92.46       57.21     47.93 o 
  -7  13   1      220.13      223.69     69.40 o 
  -6  13   1      416.49      456.00     52.93 o 
  -5  13   1     1270.76     1244.02     74.39 o 
  -4  13   1       53.76       56.02     33.89 o 
  -3  13   1     1191.30     1223.42     70.43 o 
  -2  13   1     1255.54     1366.32     64.56 o 
  -1  13   1     7190.61     7143.79    201.30 o 
   0  13   1      376.35      428.13     41.76 o 
   1  13   1      849.50      899.05     53.93 o 
   2  13   1      273.09      242.60     35.28 o 
   3  13   1       36.57        1.49     30.39 o 
   4  13   1      539.84      510.70     53.81 o 
   5  13   1      242.18      217.72     43.18 o 
   6  13   1        3.24      -21.91     50.33 o 
   7  13   1      549.59      587.65    108.43 o 
   8  13   1       34.18       42.27     42.98 o 
   9  13   1      464.63      654.31     99.08 o 
  -9  14   1      728.83      917.83    274.78 o 
  -8  14   1      647.39      723.19    139.12 o 
  -7  14   1      337.05      446.64    127.62 o 
  -6  14   1     2677.90     2548.32    115.24 o 
  -5  14   1        6.69       27.01     34.93 o 
  -4  14   1      672.13      667.84     58.86 o 
  -3  14   1        9.98       -8.29     32.41 o 
  -2  14   1       26.50       39.87     28.23 o 
  -1  14   1      746.94      858.75     62.26 o 
   0  14   1     5020.02     4842.87    150.67 o 
   1  14   1      429.26      508.43     46.39 o 
   2  14   1      261.39      269.93     44.58 o 
   3  14   1       31.34       -6.70     33.19 o 
   4  14   1       72.86       45.19     35.27 o 
   5  14   1     1339.04     1383.70     81.04 o 
   6  14   1      488.89      513.42     83.41 o 
   7  14   1      223.41      313.75     80.88 o 
   8  14   1      102.93      113.90     91.88 o 
   9  14   1      376.69      427.07    181.35 o 
  -9  15   1      216.34      262.27    150.56 o 
  -8  15   1        6.33      -10.92     56.63 o 
  -7  15   1      137.25      111.43     59.57 o 
  -6  15   1        4.37       31.49     51.41 o 
  -5  15   1      487.68      496.95     59.40 o 
  -4  15   1      596.44      519.88     58.64 o 
  -3  15   1      598.55      485.42     54.72 o 
  -2  15   1       76.14       52.88     35.58 o 
  -1  15   1      307.62      321.34     42.34 o 
   0  15   1      532.54      521.53     48.31 o 
   1  15   1       54.01       78.87     32.79 o 
   2  15   1      476.78      369.36     51.20 o 
   3  15   1      143.17      189.03     44.57 o 
   4  15   1      177.31      169.78     60.51 o 
   5  15   1      279.47      288.55     51.23 o 
   6  15   1      312.57      413.75     86.50 o 
   7  15   1       13.82       32.08     58.86 o 
   8  15   1      168.67      214.43    128.98 o 
  -8  16   1      125.37      165.54    154.27 o 
  -7  16   1       15.06      -12.45     93.67 o 
  -6  16   1      395.78      375.65     58.63 o 
  -5  16   1      145.10      188.55     49.71 o 
  -4  16   1     2847.23     2989.21    137.88 o 
  -3  16   1        9.56       60.09     76.92 o 
  -2  16   1     6572.35     6707.04    233.30 o 
  -1  16   1      182.90      391.17     47.02 o 
   0  16   1     3240.72     3246.08    131.98 o 
   1  16   1      395.92      487.90     58.41 o 
   2  16   1      342.71      405.73     55.29 o 
   3  16   1       72.58       12.78     37.56 o 
   4  16   1       62.37       85.40     44.32 o 
   5  16   1      219.49      150.53     97.94 o 
   6  16   1        3.03       -2.50     55.61 o 
   7  16   1      578.21      815.20    214.18 o 
  -7  17   1      552.57      537.27    213.13 o 
  -6  17   1       61.13       77.29     46.00 o 
  -5  17   1      838.92      834.19     77.48 o 
  -4  17   1        5.50       13.00     42.08 o 
  -3  17   1      241.43      230.52     52.01 o 
  -2  17   1       63.56      139.38     47.31 o 
  -1  17   1      557.02      552.59     65.19 o 
   0  17   1      153.30      158.52     44.79 o 
   1  17   1      901.61      807.17     78.70 o 
   2  17   1      143.32      148.73     45.49 o 
   3  17   1       68.10        8.84     42.39 o 
   4  17   1      712.12      723.67     72.42 o 
   5  17   1      328.71      333.06     82.79 o 
   6  17   1        3.45       -0.75     62.85 o 
  -5  18   1        0.04       12.04     45.31 o 
  -4  18   1      616.32      610.04     72.23 o 
  -3  18   1       72.14       46.19     46.21 o 
  -2  18   1      154.65      137.46     50.94 o 
  -1  18   1      159.75      173.30     51.57 o 
   0  18   1     1181.24     1103.20     91.80 o 
   1  18   1       16.02       78.94     42.81 o 
   2  18   1      790.79      872.26     75.39 o 
   3  18   1      512.38      591.78     68.28 o 
   4  18   1       17.68       47.20     47.09 o 
  -3  19   1      969.63     1096.34    111.30 o 
  -2  19   1        0.20      -27.98     44.07 o 
  -1  19   1     1460.73     1420.07    107.80 o 
   0  19   1      358.24      372.76     68.13 o 
   1  19   1       90.38       94.34     50.87 o 
   2  19   1        2.96        4.43     45.42 o 
 -14   0   2      136.98       98.31     80.13 o 
 -13   0   2     1271.29     1256.91    142.71 o 
 -12   0   2     1078.99     1180.98    134.05 o 
 -11   0   2      236.79      247.08     77.54 o 
 -10   0   2       11.31       19.66     58.99 o 
  -9   0   2      292.05      227.54     65.17 o 
  -8   0   2        3.25      -39.26     26.17 o 
  -7   0   2     5177.59     5014.08    192.68 o 
  -6   0   2    82850.33    79196.72   2695.12 o 
  -5   0   2      637.70      493.66     34.27 o 
  -4   0   2   115569.62   107185.91   3634.44 o 
  -3   0   2     2817.78     3086.45    113.54 o 
  -2   0   2      441.78      320.41     32.03 o 
  -1   0   2    11223.46    11560.27    543.75 o 
   0   0   2     9932.54    10346.14    531.38 o 
   1   0   2     1297.53     1151.47     49.69 o 
   2   0   2      383.75      454.04     29.48 o 
   3   0   2     1368.26     1424.36     66.21 o 
   4   0   2       50.38       34.12     20.37 o 
   5   0   2    26651.68    26485.89    922.79 o 
   6   0   2    24370.77    23860.21    838.97 o 
   7   0   2     2453.52     2472.10    120.49 o 
   8   0   2     9161.96    10263.69    387.33 o 
   9   0   2       65.44      -51.32     59.73 o 
  10   0   2      804.16      924.50    128.11 o 
  11   0   2      310.06      209.98     96.95 o 
  12   0   2      203.26      147.90     92.25 o 
 -14   1   2       44.73      126.06     59.89 o 
 -13   1   2     1375.52     1605.13    114.93 o 
 -12   1   2     1383.08     1383.73    102.60 o 
 -11   1   2      139.17       78.05     57.63 o 
 -10   1   2     3721.69     3575.13    170.79 o 
  -9   1   2     4998.77     4755.12    161.70 o 
  -8   1   2     1058.73      930.10     44.88 o 
  -7   1   2     4886.11     4600.07    126.29 o 
  -6   1   2    26935.39    28226.02    687.28 o 
  -5   1   2     6737.89     6885.22    174.32 o 
  -3   1   2     5318.29     5747.99    144.58 o 
  -2   1   2    19589.36    22406.38   1045.57 o 
  -1   1   2    37957.75    41248.05   1916.90 o 
   0   1   2     2222.93     2261.53     53.56 o 
   1   1   2    17059.38    17623.77    383.60 o 
   2   1   2     2898.87     2820.04     67.95 o 
   3   1   2     3100.88     2836.79     91.57 o 
   4   1   2      152.80      124.89     18.07 o 
   5   1   2     2678.92     2493.90     80.62 o 
   6   1   2     1507.66     1352.64     57.80 o 
   7   1   2       53.10       -2.32     22.74 o 
   8   1   2       16.18      -40.58     28.91 o 
   9   1   2       17.22       -4.14     42.43 o 
  10   1   2      268.00      222.87     60.39 o 
  11   1   2      633.21      754.32     89.60 o 
  12   1   2        5.47       25.87     65.48 o 
 -14   2   2      653.95      664.96     85.15 o 
 -13   2   2     1546.10     1479.93    111.42 o 
 -12   2   2      272.92      361.75    111.42 o 
 -11   2   2     4644.09     4528.21    208.11 o 
 -10   2   2     4749.46     4863.15    169.05 o 
  -9   2   2      661.01      668.07     52.17 o 
  -8   2   2    10843.36     9793.84    298.13 o 
  -7   2   2     4835.67     4478.52    123.18 o 
  -6   2   2     1638.40     1636.28     54.27 o 
  -5   2   2      341.04      568.37    117.47 o 
  -4   2   2      287.43      297.58     16.05 o 
  -3   2   2     1806.94     1806.86     76.78 o 
  -2   2   2     5936.67     6556.38    454.34 o 
  -1   2   2       72.98       50.29      8.58 o 
   0   2   2    60931.90    61532.28   1327.95 o 
   1   2   2    12650.37    12584.92    253.01 o 
   2   2   2       81.25      107.55     10.05 o 
   3   2   2     6998.16     6480.27    200.14 o 
   4   2   2     8258.57     7623.78    239.87 o 
   5   2   2     1186.90     1027.58     45.34 o 
   6   2   2     1895.62     1861.07     87.30 o 
   7   2   2      114.69       63.18     24.78 o 
   8   2   2       56.85       32.18     33.02 o 
   9   2   2     1191.59     1497.45     84.03 o 
  10   2   2     2791.45     3465.20    181.57 o 
  11   2   2      137.70      142.76     76.49 o 
  12   2   2     4186.66     5784.80    272.46 o 
 -14   3   2      822.93      993.71     95.02 o 
 -13   3   2     1367.48     1466.45    109.43 o 
 -12   3   2      331.63      405.65     76.73 o 
 -11   3   2      172.53      139.13     50.36 o 
 -10   3   2      116.57      150.57     38.05 o 
  -9   3   2        3.34      -24.90     27.95 o 
  -8   3   2     1821.76     1533.16     71.88 o 
  -7   3   2    10187.33    10013.41    253.47 o 
  -6   3   2     3395.72     3260.35     91.63 o 
  -5   3   2    52742.69    50132.72   1414.53 o 
  -4   3   2       59.69       80.68     13.26 o 
  -3   3   2     8627.22     9723.21    302.84 o 
  -2   3   2     4774.71     5395.07    135.46 o 
  -1   3   2     1974.87     2176.70     68.53 o 
   0   3   2    20589.95    21694.21    524.14 o 
   1   3   2      841.95      866.07     23.84 o 
   2   3   2     9883.44     9460.99    193.44 o 
   3   3   2      390.54      339.28     18.57 o 
   4   3   2       80.57       25.96     14.10 o 
   5   3   2     1098.72     1135.31     59.56 o 
   6   3   2     6728.31     6535.85    213.44 o 
   7   3   2    15476.37    17112.32    949.20 o 
   8   3   2        1.17        6.31     29.22 o 
   9   3   2     5080.69     6235.86    215.16 o 
  10   3   2      864.26      985.97    137.45 o 
  11   3   2        2.67      -55.16     48.09 o 
  12   3   2       51.28       68.47     56.81 o 
 -14   4   2      236.09      186.74     66.50 o 
 -13   4   2       73.87      104.00     53.17 o 
 -12   4   2      985.19     1133.20     93.04 o 
 -11   4   2     1152.46     1170.49     72.42 o 
 -10   4   2     2448.13     2561.16    106.85 o 
  -9   4   2      198.86      186.62     37.19 o 
  -8   4   2     1408.88     1245.32     65.28 o 
  -7   4   2     2863.87     2543.13     96.38 o 
  -6   4   2     7711.52     7181.88    220.10 o 
  -5   4   2     1239.98     1330.28     54.23 o 
  -4   4   2     5058.10     4773.98    145.80 o 
  -3   4   2     8604.54     8141.38    202.38 o 
  -2   4   2      123.05      120.56     11.78 o 
  -1   4   2     8445.19     9081.03    224.27 o 
   0   4   2       15.65       13.31      7.54 o 
   1   4   2       86.17      101.04      8.66 o 
   2   4   2     8449.58     8182.18    169.08 o 
   3   4   2      185.22      221.29     15.87 o 
   4   4   2     6911.50     6311.66    152.61 o 
   5   4   2     2912.72     2694.91     84.86 o 
   6   4   2     1866.70     1771.19     66.13 o 
   7   4   2     1023.18      970.72    104.40 o 
   8   4   2     1123.15     1217.43    125.93 o 
   9   4   2      684.04      821.71    106.11 o 
  10   4   2       61.42       60.36     39.77 o 
  11   4   2      677.10      861.12    106.66 o 
  12   4   2      300.89      301.60     71.44 o 
 -13   5   2     1622.36     1849.19    123.16 o 
 -12   5   2     4937.94     5388.60    242.39 o 
 -11   5   2      408.92      432.92     51.94 o 
 -10   5   2       31.50        7.36     33.01 o 
  -9   5   2      499.30      518.00     48.72 o 
  -8   5   2      876.93      787.43     54.52 o 
  -7   5   2     4608.21     4076.17    139.41 o 
  -6   5   2     2440.16     2257.53     85.04 o 
  -5   5   2      106.10      120.79     20.42 o 
  -4   5   2      453.25      433.47     26.90 o 
  -3   5   2     5571.87     5746.36    130.99 o 
  -2   5   2       89.08      121.10     12.03 o 
  -1   5   2    37937.54    38421.23    924.19 o 
   0   5   2    32798.02    32020.83    693.72 o 
   1   5   2     3701.64     3383.27     82.34 o 
   2   5   2    11034.31    10294.67    285.03 o 
   3   5   2      272.74      191.19     14.32 o 
   4   5   2      164.37      204.47     17.94 o 
   5   5   2     3202.82     2916.97     80.85 o 
   6   5   2      787.07      730.64     52.94 o 
   7   5   2      216.38      141.27     37.32 o 
   8   5   2      169.50      186.64     54.94 o 
   9   5   2       17.91      -46.48     31.51 o 
  10   5   2     1247.62     1445.38     87.16 o 
  11   5   2     5515.27     7072.90    451.12 o 
  12   5   2      376.13      442.60     77.13 o 
 -13   6   2       11.46        0.49     74.20 o 
 -12   6   2      507.65      629.20    113.77 o 
 -11   6   2      278.07      326.67     49.75 o 
 -10   6   2       40.20       45.94     33.79 o 
  -9   6   2     2278.92     2091.99     93.49 o 
  -8   6   2      325.52      318.09     40.02 o 
  -7   6   2     3733.37     3569.68    127.20 o 
  -6   6   2     8333.48     7173.53    222.74 o 
  -5   6   2        7.42       10.48     16.84 o 
  -4   6   2     3292.72     2706.08     75.33 o 
  -3   6   2     2184.26     2146.66     55.16 o 
  -2   6   2     1677.11     1859.15     56.37 o 
  -1   6   2     2207.01     2354.11     61.00 o 
   0   6   2     7603.68     7171.12    164.08 o 
   1   6   2     4722.53     4654.68    127.65 o 
   2   6   2     2200.21     2200.27     54.04 o 
   3   6   2     2586.39     2760.69     66.33 o 
   4   6   2     3147.16     2942.67     80.05 o 
   5   6   2     8171.84     8293.48    196.57 o 
   6   6   2     3526.33     3693.13    134.96 o 
   7   6   2     1584.18     1722.74    166.87 o 
   8   6   2     3420.40     3716.18    354.15 o 
   9   6   2       11.99      -33.39     32.83 o 
  10   6   2     1278.54     1254.22    109.94 o 
  11   6   2      310.74      310.85     71.15 o 
  12   6   2      611.56      844.49    135.04 o 
 -13   7   2      783.26      776.97    127.74 o 
 -12   7   2       63.61      126.08     57.91 o 
 -11   7   2       13.87      105.66     56.38 o 
 -10   7   2      132.31       96.09     52.87 o 
  -9   7   2     1771.49     1752.13     85.52 o 
  -8   7   2     3371.76     3335.88    246.60 o 
  -7   7   2     2542.67     2346.47    146.90 o 
  -6   7   2     1492.01     1367.40     64.84 o 
  -5   7   2    17405.02    16046.54    500.02 o 
  -4   7   2     2499.39     2320.85     66.88 o 
  -3   7   2    10610.12    10772.13    241.29 o 
  -2   7   2    16086.60    16094.85    355.25 o 
  -1   7   2     1448.62     1459.78     38.98 o 
   0   7   2      329.61      295.21     25.68 o 
   1   7   2      287.94      301.32     29.56 o 
   2   7   2       51.50       56.50     11.65 o 
   3   7   2     1456.35     1263.11     38.26 o 
   4   7   2      894.11      746.44     34.69 o 
   5   7   2      288.77      255.88     29.48 o 
   6   7   2    12561.15    13176.65    468.41 o 
   7   7   2     7473.16     8017.86    398.70 o 
   8   7   2      179.70      135.82     34.18 o 
   9   7   2      400.68      457.49     53.46 o 
  10   7   2      729.87      991.25     95.02 o 
  11   7   2       47.80       65.27     56.73 o 
 -13   8   2      430.16      605.95    121.19 o 
 -12   8   2      475.22      626.31    102.21 o 
 -11   8   2     4939.47     5233.94    428.25 o 
 -10   8   2      104.69       83.23     52.23 o 
  -9   8   2      176.10      145.75     52.67 o 
  -8   8   2     6913.53     6696.89    540.65 o 
  -7   8   2     8167.16     7899.37    571.32 o 
  -6   8   2      373.14      305.50     35.76 o 
  -5   8   2      739.15      592.17     49.88 o 
  -4   8   2     1522.60     1592.80     54.69 o 
  -3   8   2       22.20        5.37     14.85 o 
  -2   8   2    27432.47    29101.66    634.55 o 
  -1   8   2     1176.63     1305.98     39.29 o 
   0   8   2    27637.00    27693.32    604.58 o 
   1   8   2    28327.04    28794.47    691.14 o 
   2   8   2      236.05      328.10     22.56 o 
   3   8   2     3340.74     3160.62     76.55 o 
   4   8   2     6204.46     6268.45    155.58 o 
   5   8   2     1287.68     1190.05     55.86 o 
   6   8   2      445.73      420.55     40.93 o 
   7   8   2      154.23       79.13     37.06 o 
   8   8   2       23.80      -17.75     33.65 o 
   9   8   2       23.56        1.94     38.60 o 
  10   8   2      739.27     1032.02     98.95 o 
  11   8   2      123.12      139.72     63.54 o 
 -12   9   2     1506.20     1779.89    126.26 o 
 -11   9   2      231.29      291.19     70.76 o 
 -10   9   2     2283.01     2230.24    132.47 o 
  -9   9   2     2092.42     1964.62    120.08 o 
  -8   9   2      144.85       27.59     56.27 o 
  -7   9   2      394.60      273.56     61.21 o 
  -6   9   2     2094.83     1923.52    193.16 o 
  -5   9   2     1900.46     1619.20     79.21 o 
  -4   9   2      119.47       79.57     16.84 o 
  -3   9   2      274.10      249.34     22.37 o 
  -2   9   2      928.46      835.84     48.66 o 
  -1   9   2    10066.74    10376.31    237.13 o 
   0   9   2     8546.80     8762.55    185.02 o 
   1   9   2     2109.73     2152.71     63.09 o 
   2   9   2     7257.09     7578.58    210.44 o 
   3   9   2     3292.77     3194.00     99.13 o 
   4   9   2      209.99      214.00     29.83 o 
   5   9   2     2148.54     2047.12    110.96 o 
   6   9   2     2221.18     2178.01    116.78 o 
   7   9   2      945.67      919.49     93.90 o 
   8   9   2       47.49       14.94     37.30 o 
   9   9   2      179.83      174.89     65.46 o 
  10   9   2     1255.28     1580.56    118.64 o 
  11   9   2      830.52     1145.78    106.45 o 
 -12  10   2      410.35      513.94     83.48 o 
 -11  10   2       37.02       24.94     54.10 o 
 -10  10   2       14.35        5.36     51.12 o 
  -9  10   2      189.96      200.41     59.31 o 
  -8  10   2      118.37       92.34     93.49 o 
  -7  10   2     4213.56     3950.78    266.18 o 
  -6  10   2    13734.53    12272.37    894.64 o 
  -5  10   2      770.56      701.41     43.48 o 
  -4  10   2    12435.03    12416.30    282.72 o 
  -3  10   2    13530.76    13268.37    300.64 o 
  -2  10   2      695.59      740.48     43.17 o 
  -1  10   2     5055.29     4962.99    123.84 o 
   0  10   2      130.81      146.25     18.36 o 
   1  10   2      528.94      468.26     43.88 o 
   2  10   2     3907.57     3909.02    103.31 o 
   3  10   2     1049.75      990.12     42.12 o 
   4  10   2     1268.94     1226.39     56.76 o 
   5  10   2    10908.75    11783.99    560.13 o 
   6  10   2     1523.67     1496.44     85.34 o 
   7  10   2      687.96      738.49     66.66 o 
   8  10   2     2568.23     3142.34    317.32 o 
   9  10   2      746.98      785.14    144.31 o 
  10  10   2      650.06      880.98     99.84 o 
 -11  11   2      140.11      291.75     74.33 o 
 -10  11   2      355.61      407.28     73.31 o 
  -9  11   2      111.76       92.86     57.58 o 
  -8  11   2     1094.66     1047.00     91.34 o 
  -7  11   2      142.46       78.00     53.25 o 
  -6  11   2     4698.68     4506.15    202.43 o 
  -5  11   2     3038.36     2963.14    105.61 o 
  -4  11   2       44.45       46.77     27.02 o 
  -3  11   2      446.27      524.96     56.91 o 
  -2  11   2      178.54      245.22     29.27 o 
  -1  11   2    15426.92    15817.79    398.38 o 
   0  11   2     6761.30     6658.17    183.27 o 
   1  11   2      578.77      587.45     36.38 o 
   2  11   2     2446.83     2332.35     71.87 o 
   3  11   2      957.41      970.52     49.32 o 
   4  11   2      356.73      359.59     35.94 o 
   5  11   2       13.39       -4.09     29.02 o 
   6  11   2     1992.82     1807.90    167.70 o 
   7  11   2      784.12      849.66     77.70 o 
   8  11   2       24.58      -19.73     37.57 o 
   9  11   2       35.00       22.52     46.22 o 
  10  11   2      282.83      408.05     81.89 o 
 -11  12   2     2255.94     2230.00    356.01 o 
 -10  12   2     1284.37     1287.88    195.98 o 
  -9  12   2      222.40      205.46     68.60 o 
  -8  12   2     1732.42     1747.43    133.45 o 
  -7  12   2       82.55       36.54     38.13 o 
  -6  12   2      179.75      112.78     40.41 o 
  -5  12   2      506.80      461.49     41.83 o 
  -4  12   2       52.29        2.13     45.27 o 
  -3  12   2     2850.19     2912.31    110.14 o 
  -2  12   2     2454.67     2456.60     85.95 o 
  -1  12   2     1378.77     1415.55     62.04 o 
   0  12   2     2319.08     2266.36     82.26 o 
   1  12   2     8841.42     8912.23    239.72 o 
   2  12   2     1285.58     1375.24     62.56 o 
   3  12   2       72.55       41.19     30.74 o 
   4  12   2     2331.36     2447.39     90.26 o 
   5  12   2      131.38      140.70     41.62 o 
   6  12   2       35.30       30.44     38.08 o 
   7  12   2      150.13      122.70     45.75 o 
   8  12   2       35.58       22.64     43.52 o 
   9  12   2     1119.59     1159.66    193.73 o 
 -10  13   2       15.33       40.79     45.52 o 
  -9  13   2        7.24      -15.04     40.29 o 
  -8  13   2      193.50      228.27     50.24 o 
  -7  13   2      305.84      284.22     50.33 o 
  -6  13   2      804.62      702.75    101.46 o 
  -5  13   2     4840.96     4699.07    169.23 o 
  -4  13   2     1595.56     1460.76    100.77 o 
  -3  13   2      113.80       80.80     34.00 o 
  -2  13   2     2794.89     3027.86    101.52 o 
  -1  13   2       45.06       62.78     31.49 o 
   0  13   2      450.53      399.38     39.38 o 
   1  13   2       44.40       58.66     28.28 o 
   2  13   2     1990.35     1722.19     85.53 o 
   3  13   2     1754.14     1731.97     86.61 o 
   4  13   2      978.86     1104.93     69.62 o 
   5  13   2       38.88       -1.93     46.38 o 
   6  13   2     2148.79     2270.96    377.42 o 
   7  13   2     1392.97     1534.31    113.94 o 
   8  13   2       49.80       62.70     47.58 o 
   9  13   2     1207.35     1490.62    250.84 o 
 -10  14   2      147.36       98.84    179.44 o 
  -9  14   2      462.73      530.81    256.79 o 
  -8  14   2       30.03       56.79     82.85 o 
  -7  14   2     3933.82     3959.05    559.08 o 
  -6  14   2     1114.20     1047.74     96.03 o 
  -5  14   2      475.19      584.75     59.45 o 
  -4  14   2      323.76      280.72     46.35 o 
  -3  14   2       33.30        7.08     30.89 o 
  -2  14   2       29.95        6.69     27.25 o 
  -1  14   2      111.51      133.50     39.18 o 
   0  14   2     2739.85     2711.24     99.22 o 
   1  14   2      150.45      179.92     36.75 o 
   2  14   2      952.84      889.82     63.25 o 
   3  14   2      413.39      476.11     54.63 o 
   4  14   2      306.75      268.65     47.59 o 
   5  14   2     2743.97     2840.48    302.42 o 
   6  14   2      547.68      639.36    118.90 o 
   7  14   2      633.10      670.40    108.95 o 
   8  14   2      635.71      942.70    195.39 o 
  -9  15   2     2256.10     2629.27    701.35 o 
  -8  15   2        8.14       -1.25     57.55 o 
  -7  15   2     1770.92     1681.63    373.90 o 
  -6  15   2       47.07       68.85     41.83 o 
  -5  15   2      536.46      442.42     55.67 o 
  -4  15   2      453.72      495.97     57.17 o 
  -3  15   2      377.78      411.90     51.95 o 
  -2  15   2     1218.34     1209.57     74.82 o 
  -1  15   2     4088.32     4027.57    149.41 o 
   0  15   2     2178.42     2304.46    115.61 o 
   1  15   2        2.98       52.71     35.51 o 
   2  15   2     1414.06     1551.59     85.81 o 
   3  15   2      863.06      958.52     69.44 o 
   4  15   2     1011.15      946.92     82.61 o 
   5  15   2     2244.42     2534.52    277.69 o 
   6  15   2       58.92      -32.47     53.38 o 
   7  15   2        0.40       30.29     59.39 o 
  -8  16   2      244.70      250.64     77.85 o 
  -7  16   2      875.01      973.16    244.30 o 
  -6  16   2     1015.22      911.37     76.07 o 
  -5  16   2       15.75      -11.44     37.78 o 
  -4  16   2     1901.35     1809.87     96.70 o 
  -3  16   2      914.11      859.41     93.73 o 
  -2  16   2      293.47      316.59     51.88 o 
  -1  16   2     2206.08     2234.02    100.15 o 
   0  16   2      655.23      779.48     58.99 o 
   1  16   2      861.56      861.72     68.33 o 
   2  16   2       17.72       35.08     38.83 o 
   3  16   2      532.77      468.94     58.96 o 
   4  16   2      515.62      603.55     88.33 o 
   5  16   2      648.99      683.98     99.98 o 
   6  16   2       52.03       56.67     64.51 o 
  -7  17   2      419.30      546.49    199.53 o 
  -6  17   2     3063.08     3169.80    217.46 o 
  -5  17   2     3721.55     3507.13    254.18 o 
  -4  17   2      117.54      106.85     45.28 o 
  -3  17   2     1785.31     1565.21     91.35 o 
  -2  17   2     3180.99     3393.28    276.05 o 
  -1  17   2      443.46      588.48     63.79 o 
   0  17   2       54.59       79.06     42.24 o 
   1  17   2      179.53      157.79     52.51 o 
   2  17   2       48.87       28.82     41.94 o 
   3  17   2       11.87       14.19     42.13 o 
   4  17   2      940.89     1011.78    106.65 o 
   5  17   2       27.36       -4.87     61.36 o 
  -5  18   2        0.17        2.48     44.33 o 
  -4  18   2       23.69       64.89     47.90 o 
  -3  18   2      562.63      597.28     68.58 o 
  -2  18   2      853.24      865.98     73.27 o 
  -1  18   2        3.03       70.44     45.37 o 
   0  18   2     1306.39     1255.37     97.67 o 
   1  18   2     2429.31     2621.51    186.87 o 
   2  18   2      660.47      764.08     75.49 o 
   3  18   2      788.06      781.07     77.38 o 
   4  18   2     1381.90     1410.53    183.52 o 
  -3  19   2       22.72       47.70     56.98 o 
  -2  19   2      181.91      264.89     57.22 o 
  -1  19   2     1127.05     1230.63    100.17 o 
   0  19   2     1601.97     1505.36    110.34 o 
   1  19   2       16.20       71.30     48.21 o 
 -14   1   3      789.19      772.99     88.85 o 
 -13   1   3     1409.77     1412.87    108.91 o 
 -12   1   3     1361.47     1202.10     96.76 o 
 -11   1   3     2652.18     2600.23    141.87 o 
 -10   1   3     4247.11     3795.37    176.56 o 
  -9   1   3     4061.97     3658.24    217.13 o 
  -8   1   3     2677.40     2415.33     84.91 o 
  -7   1   3     2725.64     2443.61     87.77 o 
  -6   1   3       65.07      108.27     35.95 o 
  -5   1   3     8139.81     8921.47    222.87 o 
  -4   1   3        8.78       11.01      9.63 o 
  -3   1   3     1147.33     1231.33     54.16 o 
  -2   1   3     7795.54     8207.38    278.48 o 
  -1   1   3      355.97      378.65     45.82 o 
   0   1   3   122703.72   116681.16   2511.09 o 
   1   1   3    43102.41    43862.26    948.82 o 
   2   1   3     9306.70     9166.09    205.44 o 
   3   1   3     3774.13     3622.64     89.00 o 
   4   1   3     5773.71     5505.27    169.73 o 
   5   1   3     3967.94     3907.22    115.44 o 
   6   1   3        6.03      -28.96     20.17 o 
   7   1   3      465.72      359.29     37.00 o 
   8   1   3      407.79      352.01     48.97 o 
   9   1   3      377.11      435.08     70.23 o 
  10   1   3      104.32      123.45     57.71 o 
  11   1   3      346.13      461.89     80.44 o 
  12   1   3      747.40     1077.86    107.91 o 
 -14   2   3      212.18      269.10     67.57 o 
 -13   2   3      916.17      883.25     88.74 o 
 -12   2   3       87.99      115.68     52.29 o 
 -11   2   3     4536.91     4127.91    193.90 o 
 -10   2   3     1838.77     1821.64     83.72 o 
  -9   2   3     2740.99     2462.87     97.40 o 
  -8   2   3      489.12      483.83     40.16 o 
  -7   2   3     1312.37     1340.47     86.15 o 
  -6   2   3     1385.30     1517.60     49.82 o 
  -5   2   3      686.54      771.55     31.41 o 
  -4   2   3        2.32        6.98      9.23 o 
  -3   2   3     1154.97     1376.68     58.23 o 
  -2   2   3    13676.15    16041.13   1173.69 o 
  -1   2   3     9447.65    10617.27    261.07 o 
   0   2   3    21987.02    22646.82    493.11 o 
   1   2   3     1972.72     2167.07     57.60 o 
   2   2   3     3573.67     3323.43     81.23 o 
   3   2   3     2171.46     2060.05     56.62 o 
   4   2   3     1113.02     1109.29     38.42 o 
   5   2   3     4961.93     4985.17    140.96 o 
   6   2   3     2454.39     2542.00     86.29 o 
   7   2   3      323.13      272.04     41.15 o 
   8   2   3      514.36      458.52     62.11 o 
   9   2   3       42.65       -2.97     46.10 o 
  10   2   3      168.33      180.97     62.58 o 
  11   2   3        1.35      -60.15     50.11 o 
  12   2   3        0.54       -4.35     58.77 o 
 -14   3   3      248.84      253.82     66.32 o 
 -13   3   3      120.14       84.44     53.96 o 
 -12   3   3      304.49      303.12     61.23 o 
 -11   3   3      790.01      653.87     86.56 o 
 -10   3   3       12.95       21.28     30.83 o 
  -9   3   3     2347.27     2161.91     89.95 o 
  -8   3   3      348.03      273.16     33.61 o 
  -7   3   3     1863.34     1809.51     64.25 o 
  -6   3   3      994.74      906.03     54.30 o 
  -5   3   3       92.59       59.73     13.68 o 
  -4   3   3      132.59       95.97     12.57 o 
  -3   3   3      357.74      360.85     23.27 o 
  -2   3   3     1957.02     1820.07     73.46 o 
  -1   3   3     3118.55     3058.24     82.30 o 
   0   3   3     2017.37     2150.15     61.16 o 
   1   3   3     2437.06     2418.91     55.23 o 
   2   3   3       72.48       53.70      7.50 o 
   3   3   3      171.83      221.90     16.85 o 
   4   3   3     2236.14     2250.36     63.84 o 
   5   3   3     4923.09     4761.58    120.79 o 
   6   3   3      670.54      641.28     62.37 o 
   7   3   3     4202.98     4179.18    191.96 o 
   8   3   3        0.26      -43.52     29.01 o 
   9   3   3      339.28      385.30     71.23 o 
  10   3   3      666.58      738.05    108.64 o 
  11   3   3      181.72      154.75     66.96 o 
  12   3   3       67.21       32.20     61.42 o 
 -14   4   3      224.92      213.89     62.60 o 
 -13   4   3      782.56      922.22     90.53 o 
 -12   4   3     2719.99     2607.53    144.57 o 
 -11   4   3      475.59      434.70     50.07 o 
 -10   4   3     1005.55      969.95     62.56 o 
  -9   4   3     3420.25     3009.84    113.59 o 
  -8   4   3     1253.12     1045.00     56.21 o 
  -7   4   3     5947.68     5956.21    187.17 o 
  -6   4   3      894.96      812.92     43.09 o 
  -5   4   3      543.22      648.63     28.81 o 
  -4   4   3      959.28     1030.12     46.60 o 
  -3   4   3     2478.74     2646.95     84.26 o 
  -2   4   3     1402.16     1385.86     49.84 o 
  -1   4   3     8935.45     9405.48    232.96 o 
   0   4   3      450.76      493.64     20.46 o 
   1   4   3    15334.46    15301.53    308.67 o 
   2   4   3     1208.35     1220.70     33.61 o 
   3   4   3     2320.34     2035.39     57.50 o 
   4   4   3     2580.73     2633.65     72.70 o 
   5   4   3      224.41      186.31     21.13 o 
   6   4   3      507.66      411.11     30.53 o 
   7   4   3      901.85      791.22     60.09 o 
   8   4   3      497.49      501.74    103.31 o 
   9   4   3       12.36      -46.34     34.51 o 
  10   4   3      561.43      479.35     81.00 o 
  11   4   3      468.06      435.21     79.45 o 
  12   4   3       66.41       43.18     59.27 o 
 -14   5   3       20.51       -3.46     79.76 o 
 -13   5   3      270.89      223.94     62.81 o 
 -12   5   3        0.79      -18.87     44.85 o 
 -11   5   3      189.65      175.80     40.60 o 
 -10   5   3       91.78       89.82     34.60 o 
  -9   5   3        0.32      -40.12     27.69 o 
  -8   5   3     1728.62     1557.72     71.48 o 
  -7   5   3      385.63      318.85     32.96 o 
  -6   5   3     1864.16     1804.52     70.25 o 
  -5   5   3     4435.49     4694.12    133.44 o 
  -4   5   3       13.38       36.38     13.28 o 
  -3   5   3     8611.36     8778.55    219.64 o 
  -2   5   3      974.00     1099.09     44.76 o 
  -1   5   3      653.58      601.65     30.65 o 
   0   5   3     1014.69     1118.80     34.88 o 
   1   5   3     2837.78     3218.34     73.10 o 
   2   5   3      723.75      642.07     23.87 o 
   3   5   3      982.25      922.31     30.95 o 
   4   5   3     1470.35     1403.51     51.92 o 
   5   5   3     1276.91     1294.45     48.12 o 
   6   5   3      113.96       86.50     25.11 o 
   7   5   3      921.36      958.65     54.65 o 
   8   5   3       41.68       36.28     34.51 o 
   9   5   3       87.35       52.37     40.18 o 
  10   5   3       40.08       -7.73     43.00 o 
  11   5   3        0.33      -35.55     53.64 o 
 -13   6   3      333.86      412.54    104.50 o 
 -12   6   3      889.68      939.53    211.03 o 
 -11   6   3      331.91      338.73     49.12 o 
 -10   6   3      159.18      193.85     39.29 o 
  -9   6   3        8.81      -37.25     27.88 o 
  -8   6   3     2865.88     2435.31    106.09 o 
  -7   6   3     1285.42     1199.76     60.01 o 
  -6   6   3     6251.71     6071.63    189.06 o 
  -5   6   3     1231.41     1137.66     39.98 o 
  -4   6   3      769.84      623.88     27.68 o 
  -3   6   3      151.30      319.88     26.42 o 
  -2   6   3     4013.23     4115.52    126.99 o 
  -1   6   3     1726.12     1618.44     51.14 o 
   0   6   3     3008.78     2861.80     72.82 o 
   1   6   3    21054.32    21008.79    460.82 o 
   2   6   3      487.11      463.39     21.26 o 
   3   6   3      669.47      510.88     23.36 o 
   4   6   3      969.04      822.71     36.57 o 
   5   6   3       67.33       34.42     17.69 o 
   6   6   3     3865.51     3509.07    147.38 o 
   7   6   3       93.56       70.13     28.66 o 
   8   6   3       16.61      -21.42     26.82 o 
   9   6   3        1.13      -48.88     32.59 o 
  10   6   3      796.28      989.33    176.07 o 
  11   6   3      680.14      955.05    151.24 o 
 -13   7   3      615.49      537.93    113.03 o 
 -12   7   3     1165.00     1191.82    108.95 o 
 -11   7   3      856.36      802.51    130.28 o 
 -10   7   3      847.92      784.54    106.72 o 
  -9   7   3       15.82      -21.51     30.42 o 
  -8   7   3       20.34      -16.16     28.04 o 
  -7   7   3      331.22      296.13     35.02 o 
  -6   7   3      203.91      245.32     28.71 o 
  -5   7   3       11.69       23.53     17.60 o 
  -4   7   3      674.23      707.21     27.58 o 
  -3   7   3     1177.63     1157.61     43.68 o 
  -2   7   3    13612.38    14806.10    365.12 o 
  -1   7   3     3590.20     4166.72    145.92 o 
   0   7   3     7159.97     7248.51    167.70 o 
   1   7   3      670.36      697.49     29.84 o 
   2   7   3     3614.08     3465.59     80.75 o 
   3   7   3      462.08      410.26     21.99 o 
   4   7   3     2581.62     2675.64     83.74 o 
   5   7   3     1149.32     1106.51     55.16 o 
   6   7   3     1490.04     1418.48     67.32 o 
   7   7   3     1474.58     1374.15     67.82 o 
   8   7   3      220.56      195.21     36.46 o 
   9   7   3        6.33      -55.82     37.21 o 
  10   7   3       37.70       63.16     60.35 o 
  11   7   3       26.63      -24.01     58.68 o 
 -13   8   3      476.85      587.89    119.33 o 
 -12   8   3      112.81       97.28     62.51 o 
 -11   8   3      479.76      586.17     80.63 o 
 -10   8   3     1549.57     1339.51    106.54 o 
  -9   8   3      114.67       34.42     45.19 o 
  -8   8   3      587.80      565.44    142.21 o 
  -7   8   3      904.50      856.55     71.02 o 
  -6   8   3     3609.91     3237.66    164.73 o 
  -5   8   3     3390.95     3499.55     97.63 o 
  -4   8   3     7600.10     7701.21    177.07 o 
  -3   8   3      570.62      440.70     28.83 o 
  -2   8   3     8652.22     9450.56    215.89 o 
  -1   8   3     3336.44     3438.79     99.02 o 
   0   8   3     1490.42     1516.35     48.82 o 
   1   8   3        7.52        0.87     12.81 o 
   2   8   3     1312.28     1215.26     42.72 o 
   3   8   3      352.65      361.80     21.89 o 
   4   8   3       10.43       -9.40     13.81 o 
   5   8   3      308.65      263.84     43.57 o 
   6   8   3     1544.34     1495.56     70.14 o 
   7   8   3      339.22      274.33     48.89 o 
   8   8   3      311.18      321.73     51.72 o 
   9   8   3        0.48      -41.58     50.31 o 
  10   8   3      826.53     1140.00    106.63 o 
  11   8   3      452.38      680.04     91.91 o 
 -12   9   3      699.52      849.62    138.75 o 
 -11   9   3      658.33      685.99    128.73 o 
 -10   9   3      335.77      415.02     68.27 o 
  -9   9   3     1886.41     1682.22    108.25 o 
  -8   9   3       17.32      -67.42     44.95 o 
  -7   9   3    11355.23    10884.11    469.30 o 
  -6   9   3     1997.66     1851.77    108.95 o 
  -5   9   3     4273.60     4439.68    180.70 o 
  -4   9   3     1687.33     1530.76     56.05 o 
  -3   9   3     2376.37     2413.51     68.28 o 
  -2   9   3     3897.22     3713.77     95.60 o 
  -1   9   3       26.78       41.49     13.23 o 
   0   9   3     3956.27     3666.38     94.90 o 
   1   9   3      119.78       73.84     17.11 o 
   2   9   3     1248.26     1070.62     43.57 o 
   3   9   3      842.55      828.30     37.37 o 
   4   9   3      724.82      677.82     45.08 o 
   5   9   3     3916.84     3743.71    143.85 o 
   6   9   3       29.29      -46.93     39.19 o 
   7   9   3     1802.81     1903.02    147.13 o 
   8   9   3      942.59     1077.09     77.10 o 
   9   9   3      215.89      306.64     95.41 o 
  10   9   3      137.15      238.21     72.44 o 
 -12  10   3      307.00      370.94     78.81 o 
 -11  10   3        1.47      -31.59     55.44 o 
 -10  10   3      122.10      162.13     58.00 o 
  -9  10   3        3.05      -40.46     43.94 o 
  -8  10   3      880.28      769.89     76.33 o 
  -7  10   3       71.33       35.70     45.46 o 
  -6  10   3      514.85      536.94     59.28 o 
  -5  10   3      345.74      370.01     38.49 o 
  -4  10   3       16.98       15.22     17.41 o 
  -3  10   3        0.01      -16.22     14.57 o 
  -2  10   3      468.85      503.04     29.59 o 
  -1  10   3      799.56      745.27     34.66 o 
   0  10   3      125.48       91.46     18.19 o 
   1  10   3     2252.42     2281.78     67.93 o 
   2  10   3       78.26      105.67     20.28 o 
   3  10   3       10.09      -16.49     17.49 o 
   4  10   3      703.78      731.41     50.87 o 
   5  10   3      519.00      523.39     55.14 o 
   6  10   3     1082.50     1015.10     71.85 o 
   7  10   3      148.79      129.80     45.71 o 
   8  10   3      501.46      559.47     64.12 o 
   9  10   3       10.84      -50.02     55.89 o 
  10  10   3        0.30      -23.93     60.38 o 
 -12  11   3      494.25      566.52    103.75 o 
 -11  11   3     1317.28     1386.26    182.03 o 
 -10  11   3       37.22       67.62     53.69 o 
  -9  11   3      757.46      735.32     81.29 o 
  -8  11   3        4.68      -45.79     41.62 o 
  -7  11   3     1170.80      959.73    115.25 o 
  -6  11   3      232.27      241.56     50.22 o 
  -5  11   3     1110.46     1115.78     55.68 o 
  -4  11   3     1352.13     1315.00     56.94 o 
  -3  11   3      121.10      146.96     31.32 o 
  -2  11   3      922.63      775.25     37.03 o 
  -1  11   3       51.90       73.09     24.72 o 
   0  11   3     3625.95     3532.08    109.23 o 
   1  11   3        2.80      -17.80     21.64 o 
   2  11   3     1825.14     1872.97     62.12 o 
   3  11   3     2051.21     1864.85     72.47 o 
   4  11   3      119.13       73.41     41.82 o 
   5  11   3      668.06      600.79     57.36 o 
   6  11   3      460.16      435.58     55.16 o 
   7  11   3      482.93      505.21     62.91 o 
   8  11   3       56.58       28.10     43.72 o 
   9  11   3     1195.13     1588.00    278.24 o 
 -11  12   3        0.63       55.21     61.65 o 
 -10  12   3        5.95       17.12     52.39 o 
  -9  12   3        4.22      -11.65     52.92 o 
  -8  12   3       66.93       32.14     48.75 o 
  -7  12   3       27.70      -16.54     33.95 o 
  -6  12   3     1985.92     1670.06     83.79 o 
  -5  12   3     1164.60     1089.66     56.33 o 
  -4  12   3      462.18      470.22     48.94 o 
  -3  12   3     2556.52     2371.58     82.20 o 
  -2  12   3       73.27       61.08     24.90 o 
  -1  12   3      875.94      853.77     48.46 o 
   0  12   3      704.40      700.04     46.06 o 
   1  12   3       43.95      -22.12     24.86 o 
   2  12   3       73.37       36.51     26.74 o 
   3  12   3      104.82       74.74     36.39 o 
   4  12   3      377.87      353.61     47.00 o 
   5  12   3      112.50      113.57     39.58 o 
   6  12   3       85.97       61.22     40.64 o 
   7  12   3       24.18      -29.60     36.41 o 
   8  12   3       27.21       56.74     46.65 o 
   9  12   3        0.32      -17.47     47.35 o 
 -10  13   3        1.76      -27.90     42.56 o 
  -9  13   3       36.84       59.52     44.71 o 
  -8  13   3       14.85      -11.90     38.30 o 
  -7  13   3     2151.92     1965.54    159.77 o 
  -6  13   3       56.15      -18.17     42.21 o 
  -5  13   3     1712.35     1585.17    118.88 o 
  -4  13   3       68.34       10.00     32.17 o 
  -3  13   3      358.79      342.89     45.60 o 
  -2  13   3      326.29      308.25     35.90 o 
  -1  13   3       74.72       75.24     30.54 o 
   0  13   3       47.05       15.54     28.01 o 
   1  13   3      317.03      290.22     32.64 o 
   2  13   3       19.58      -25.00     28.88 o 
   3  13   3      314.64      315.27     44.20 o 
   4  13   3      319.70      261.19     64.98 o 
   5  13   3     2539.58     2640.61    154.39 o 
   6  13   3        7.73        1.81     49.33 o 
   7  13   3      162.61      183.24     51.41 o 
   8  13   3       36.41       21.82     46.85 o 
 -10  14   3      812.68      825.81    265.50 o 
  -9  14   3       93.95       63.64     59.18 o 
  -8  14   3      895.02      793.90    163.24 o 
  -7  14   3       52.07       18.43     51.86 o 
  -6  14   3      984.36      936.14     69.05 o 
  -5  14   3      112.06       66.14     37.26 o 
  -4  14   3       30.06       18.82     35.25 o 
  -3  14   3       29.58       11.49     42.15 o 
  -2  14   3        6.70       -3.34     27.84 o 
  -1  14   3     1814.20     1740.91     75.15 o 
   0  14   3      900.42      929.49     56.18 o 
   1  14   3        8.09      -25.91     26.81 o 
   2  14   3      170.46      107.86     39.18 o 
   3  14   3     1071.32     1072.45     72.57 o 
   4  14   3      168.99      178.04     62.19 o 
   5  14   3     1564.68     1671.24    274.59 o 
   6  14   3     1115.02     1351.68    171.64 o 
   7  14   3      186.28      155.79    103.44 o 
   8  14   3     1011.81     1170.16    350.52 o 
  -9  15   3        0.04       26.02     59.60 o 
  -8  15   3      107.05       52.75     57.22 o 
  -7  15   3      125.88      126.03     59.41 o 
  -6  15   3      395.31      259.72     48.88 o 
  -5  15   3        4.52      -51.38     35.72 o 
  -4  15   3       40.45       -9.79     36.58 o 
  -3  15   3        7.05       -5.39     34.90 o 
  -2  15   3      118.39       55.12     47.05 o 
  -1  15   3       98.01      146.24     36.47 o 
   0  15   3       45.31       52.13     32.71 o 
   1  15   3      511.01      502.54     53.19 o 
   2  15   3      104.76       52.16     48.96 o 
   3  15   3       88.74       56.29     38.35 o 
   4  15   3       16.35      -29.12     52.08 o 
   5  15   3        0.51       25.79     57.71 o 
   6  15   3       91.42       59.19     60.49 o 
   7  15   3       13.07      -16.70     60.96 o 
  -8  16   3     1261.00     1244.02    237.06 o 
  -7  16   3       10.97       32.45     53.65 o 
  -6  16   3     2070.93     1860.56     99.92 o 
  -5  16   3      255.38      263.01     51.54 o 
  -4  16   3      138.59       75.78     41.49 o 
  -3  16   3      123.23      141.21     41.54 o 
  -2  16   3       21.36       -6.01     35.85 o 
  -1  16   3      339.63      385.10     46.84 o 
   0  16   3       67.75       70.43     36.00 o 
   1  16   3      879.87      840.18     67.00 o 
   2  16   3     1052.33     1024.10     74.62 o 
   3  16   3      896.58      900.09     97.45 o 
   4  16   3     1985.77     2097.94    241.08 o 
   5  16   3      269.93      284.18     79.71 o 
   6  16   3     1473.52     1615.32    341.37 o 
  -7  17   3       18.22       42.31     60.80 o 
  -6  17   3       28.02       89.19     60.43 o 
  -5  17   3       87.63       79.06     43.76 o 
  -4  17   3       13.49        4.94     39.53 o 
  -3  17   3        5.09        7.17     41.62 o 
  -2  17   3      624.01      640.96     77.47 o 
  -1  17   3       70.38       66.03     42.52 o 
   0  17   3     1030.41     1106.58    100.89 o 
   1  17   3      767.51      816.12     73.29 o 
   2  17   3      237.54      212.44     51.33 o 
   3  17   3      261.53      296.85     84.83 o 
   4  17   3      349.05      340.92     81.94 o 
   5  17   3       16.82      -14.51     58.43 o 
  -5  18   3       12.04       42.90     46.01 o 
  -4  18   3      878.66      926.16     80.37 o 
  -3  18   3      336.42      351.60     59.43 o 
  -2  18   3      450.54      514.44     64.67 o 
  -1  18   3     1035.26      915.38     90.54 o 
   0  18   3        9.24       33.45     44.70 o 
   1  18   3      113.39      117.44     48.83 o 
   2  18   3      134.86       37.01     46.24 o 
   3  18   3        7.84       16.79     59.89 o 
  -3  19   3        4.89       55.29     45.63 o 
  -2  19   3       41.80      110.05     49.37 o 
  -1  19   3        4.74      -26.48     49.62 o 
   0  19   3       62.81       11.51     51.58 o 
 -14   0   4      204.29      167.44     93.12 o 
 -13   0   4     2150.71     2104.00    189.08 o 
 -12   0   4      534.42      400.42     93.98 o 
 -11   0   4     1899.76     1720.40    154.95 o 
 -10   0   4    11847.62    11060.05    605.58 o 
  -9   0   4       33.74       30.64     31.36 o 
  -8   0   4     7824.56     7585.46    279.49 o 
  -7   0   4    19028.02    20410.29    708.94 o 
  -6   0   4        2.93      -32.10     21.40 o 
  -5   0   4    16329.39    19092.49    663.25 o 
  -4   0   4       17.81       29.06     28.57 o 
  -3   0   4      353.67      301.12     40.07 o 
  -2   0   4     2874.49     2755.71    149.26 o 
  -1   0   4    74425.87    77604.98   3599.46 o 
   0   0   4    64354.52    68255.13   2318.77 o 
   1   0   4      861.97     1172.29     59.02 o 
   2   0   4    10554.80    10142.71    294.05 o 
   3   0   4     2713.25     2678.76     88.93 o 
   4   0   4    13512.61    12720.25    370.74 o 
   5   0   4     4943.59     4736.59    193.73 o 
   6   0   4      321.26      215.68     45.50 o 
   7   0   4      355.12      321.15     86.13 o 
   8   0   4      676.45      502.20    106.84 o 
   9   0   4        0.77      -97.20     65.54 o 
  10   0   4      332.86      233.60    109.57 o 
  11   0   4       53.73      -34.01     82.11 o 
 -14   1   4      512.77      456.70     78.12 o 
 -13   1   4     1326.66     1262.66    105.46 o 
 -12   1   4      874.75      644.69     77.38 o 
 -11   1   4      700.95      506.70     74.51 o 
 -10   1   4      114.43      107.62     41.97 o 
  -9   1   4     3377.43     3089.01    111.66 o 
  -8   1   4     3428.43     3582.45    102.54 o 
  -7   1   4     3633.26     4073.00    112.45 o 
  -6   1   4     1046.39     1284.44     48.16 o 
  -5   1   4    10693.47    12264.96    305.12 o 
  -4   1   4     5277.75     5643.40    199.94 o 
  -3   1   4      131.60       96.97     19.37 o 
  -2   1   4     9182.49     9682.83    329.92 o 
  -1   1   4    60559.64    60595.30   1661.30 o 
   0   1   4     5029.87     5760.44    149.28 o 
   1   1   4      480.89      584.34     35.25 o 
   2   1   4       82.77       80.39     11.91 o 
   3   1   4     1460.53     1308.46     41.17 o 
   4   1   4     3811.15     3721.89     95.98 o 
   5   1   4     1225.38     1144.51     43.66 o 
   6   1   4      741.44      669.62     45.45 o 
   7   1   4     1974.10     2010.92     80.52 o 
   8   1   4      140.89       69.60     39.91 o 
   9   1   4       44.94        7.47     50.43 o 
  10   1   4      296.47      302.04     75.73 o 
  11   1   4      952.95     1110.51    204.41 o 
 -14   2   4     2314.49     2228.99    143.08 o 
 -13   2   4       31.35      -58.83     52.19 o 
 -12   2   4     2561.42     2142.24    130.71 o 
 -11   2   4     3697.73     3221.20    160.32 o 
 -10   2   4      143.58       95.73     33.28 o 
  -9   2   4      644.56      630.00     48.22 o 
  -8   2   4      179.58      143.58     22.25 o 
  -7   2   4      397.45      418.99     28.40 o 
  -6   2   4    29191.03    33708.47    816.81 o 
  -5   2   4    14599.95    16654.08    410.22 o 
  -4   2   4     2467.46     2683.12    154.95 o 
  -3   2   4     9968.70    10744.73    365.41 o 
  -2   2   4     1647.92     1614.37    173.07 o 
  -1   2   4     1441.17     1275.47     61.35 o 
   0   2   4     2134.28     2127.05     61.04 o 
   1   2   4     8402.34     8688.10    197.08 o 
   2   2   4      165.03      185.60     15.40 o 
   3   2   4       23.04        8.31     14.60 o 
   4   2   4      977.16      917.00     40.93 o 
   5   2   4     4077.22     3760.43    113.48 o 
   6   2   4    14470.47    14138.37    365.01 o 
   7   2   4      105.02       51.41     34.32 o 
   8   2   4     3111.90     3526.58    248.13 o 
   9   2   4     2036.02     2160.18    142.13 o 
  10   2   4       46.62      -40.43     53.62 o 
  11   2   4      672.14      764.67    100.31 o 
 -14   3   4       99.48      120.83     59.27 o 
 -13   3   4      583.57      442.21     72.19 o 
 -12   3   4     2004.26     1835.68    117.86 o 
 -11   3   4     1921.55     1740.92    108.20 o 
 -10   3   4       24.89      -13.06     29.64 o 
  -9   3   4     6501.13     5913.42    191.45 o 
  -8   3   4     4204.13     3997.50    134.65 o 
  -7   3   4      459.46      480.41     28.87 o 
  -6   3   4     8234.18     9205.61    249.92 o 
  -5   3   4      478.77      364.76     24.58 o 
  -4   3   4     1855.81     1823.89     87.55 o 
  -3   3   4       35.50       18.94     19.85 o 
  -2   3   4        1.48       -6.31     14.24 o 
  -1   3   4     6863.74     7506.77    188.92 o 
   0   3   4    10992.39    10696.31    239.30 o 
   1   3   4     1005.95      872.83     26.85 o 
   2   3   4     4373.51     4158.45    102.04 o 
   3   3   4    16696.47    15990.98    440.97 o 
   4   3   4     1633.25     1579.13     51.25 o 
   5   3   4     1172.09      927.34     40.72 o 
   6   3   4      705.12      691.63     49.57 o 
   7   3   4      617.40      613.80     88.74 o 
   8   3   4      197.34      115.92     44.77 o 
   9   3   4       20.69      -17.56     42.09 o 
  10   3   4      129.29      -12.77     51.28 o 
  11   3   4     1093.53     1139.41    252.95 o 
 -14   4   4      575.60      646.89     86.92 o 
 -13   4   4      666.97      689.72     83.13 o 
 -12   4   4      286.68      266.55     59.57 o 
 -11   4   4      156.07      119.13     38.30 o 
 -10   4   4     2354.75     2086.99     91.26 o 
  -9   4   4      134.21       87.96     30.07 o 
  -8   4   4     1707.06     1444.37     66.13 o 
  -7   4   4     6926.72     6973.34    180.82 o 
  -6   4   4     4864.06     5501.68    196.30 o 
  -5   4   4      797.13      865.89     36.72 o 
  -4   4   4      960.82     1028.83     63.38 o 
  -3   4   4     4946.66     4982.67    179.12 o 
  -2   4   4     4021.74     4015.45    122.73 o 
  -1   4   4     1641.86     1672.27     54.45 o 
   0   4   4     2400.98     2332.36     69.03 o 
   1   4   4     9755.84    10126.85    208.64 o 
   2   4   4     8270.62     8534.17    204.61 o 
   3   4   4     2736.54     2783.71     75.42 o 
   4   4   4     4796.36     4501.34    114.46 o 
   5   4   4     5974.51     6146.15    152.64 o 
   6   4   4      231.27      190.72     26.18 o 
   7   4   4       32.48       53.39     35.43 o 
   8   4   4      329.28      274.67     48.82 o 
   9   4   4      678.50      772.35    129.86 o 
  10   4   4      499.33      473.88    122.30 o 
  11   4   4       20.15      -31.11     54.27 o 
 -14   5   4      136.12      146.42     98.81 o 
 -13   5   4     2882.76     2709.93    153.17 o 
 -12   5   4      633.92      660.71     76.10 o 
 -11   5   4     1109.92      897.53     66.00 o 
 -10   5   4      723.23      710.51     54.46 o 
  -9   5   4        9.61      -14.63     26.78 o 
  -8   5   4       24.85        3.27     24.94 o 
  -7   5   4     6526.69     6585.09    205.16 o 
  -6   5   4      585.64      548.28     30.90 o 
  -5   5   4     6266.15     6095.79    158.53 o 
  -4   5   4     4821.42     4276.72    276.22 o 
  -3   5   4     1860.23     1825.40     78.50 o 
  -2   5   4     7782.84     7976.31    230.82 o 
  -1   5   4     6871.98     6937.19    191.99 o 
   0   5   4     5748.35     6185.38    175.42 o 
   1   5   4      393.37      310.57     18.59 o 
   2   5   4     2333.31     2314.33     57.52 o 
   3   5   4      254.82      209.61     19.58 o 
   4   5   4     1281.60     1227.86     45.69 o 
   5   5   4     8729.22     8786.08    209.86 o 
   6   5   4      916.86      867.43     50.78 o 
   7   5   4     9606.05    10655.90    825.92 o 
   8   5   4      398.89      489.66     89.64 o 
   9   5   4      956.66     1022.81    116.24 o 
  10   5   4     1423.11     1647.76    188.95 o 
  11   5   4       94.85       37.14     53.69 o 
 -14   6   4      562.13      526.31    120.70 o 
 -13   6   4      304.26      350.83    110.31 o 
 -12   6   4      155.97      133.43     62.15 o 
 -11   6   4      505.12      560.00     54.73 o 
 -10   6   4     1682.43     1508.57     78.73 o 
  -9   6   4     2356.67     2124.42     91.66 o 
  -8   6   4     1710.22     1566.15     72.06 o 
  -7   6   4    10395.23    10157.95    305.28 o 
  -6   6   4     4729.47     4625.48    148.63 o 
  -5   6   4      453.73      621.03     63.33 o 
  -4   6   4     4420.71     4753.12    145.92 o 
  -3   6   4     6143.87     6858.14    202.22 o 
  -2   6   4    12464.39    13413.96    379.63 o 
  -1   6   4      195.43      182.31     19.82 o 
   0   6   4     3743.90     3850.60    112.68 o 
   1   6   4     8064.13     8115.39    186.53 o 
   2   6   4     4297.60     4055.02     92.55 o 
   3   6   4       91.50       88.65     17.50 o 
   4   6   4     7167.89     6777.25    165.37 o 
   5   6   4     1766.66     1742.76     60.62 o 
   6   6   4      112.08       85.91     28.72 o 
   7   6   4       78.42       56.71     36.23 o 
   8   6   4      211.67      168.26     43.48 o 
   9   6   4      531.18      600.90     83.75 o 
  10   6   4      873.96     1024.47    179.74 o 
  11   6   4      161.02      115.62    106.47 o 
 -13   7   4        1.10      -46.87     76.67 o 
 -12   7   4     1824.26     1660.70    198.29 o 
 -11   7   4     5474.71     5292.55    488.16 o 
 -10   7   4       86.70       85.08     44.82 o 
  -9   7   4     6507.79     6049.53    199.57 o 
  -8   7   4     5058.69     5163.87    171.30 o 
  -7   7   4     3219.32     3150.77    112.33 o 
  -6   7   4     4673.85     4879.09    156.87 o 
  -5   7   4       22.23       11.90     17.01 o 
  -4   7   4     3278.85     3693.07    102.23 o 
  -3   7   4     4671.81     5078.15    136.67 o 
  -2   7   4      181.09      124.13     28.73 o 
  -1   7   4     1048.64      819.27     33.15 o 
   0   7   4     6496.38     6600.26    155.03 o 
   1   7   4     5888.37     6035.95    143.71 o 
   2   7   4     1606.18     1460.70     43.03 o 
   3   7   4     3972.17     3611.11     94.98 o 
   4   7   4      946.97      842.28     40.31 o 
   5   7   4     4509.63     4708.45    144.10 o 
   6   7   4     5120.42     5546.62    192.66 o 
   7   7   4       42.13       36.50     30.53 o 
   8   7   4      151.67      119.76     41.42 o 
   9   7   4       87.16       62.16     44.49 o 
  10   7   4        5.38      -56.42     52.92 o 
 -13   8   4      704.47      760.67    119.52 o 
 -12   8   4     1753.70     1665.26    194.71 o 
 -11   8   4     1772.03     1871.77    375.19 o 
 -10   8   4       73.65       38.10     46.18 o 
  -9   8   4      237.52      183.95     50.99 o 
  -8   8   4     4834.75     4800.95    234.96 o 
  -7   8   4      745.78      732.57     62.86 o 
  -6   8   4    23019.29    24505.84    704.58 o 
  -5   8   4     6640.88     6533.81    170.71 o 
  -4   8   4     7989.61     8210.70    189.40 o 
  -3   8   4    10531.25    11054.23    279.52 o 
  -2   8   4     3233.02     3720.71    122.65 o 
  -1   8   4      133.10      172.99     19.04 o 
   0   8   4     7446.96     7301.34    193.77 o 
   1   8   4     2163.97     1916.97     57.62 o 
   2   8   4      267.59      287.09     22.52 o 
   3   8   4     1671.36     1642.84     55.91 o 
   4   8   4       89.53       69.12     24.22 o 
   5   8   4     1172.68     1071.55     58.12 o 
   6   8   4     8364.88     9052.79    399.74 o 
   7   8   4      321.17      343.64     68.20 o 
   8   8   4     1528.22     1844.49    229.58 o 
   9   8   4      640.53      933.35    210.85 o 
  10   8   4       64.60       45.15     66.54 o 
 -13   9   4     1582.90     1648.32    307.80 o 
 -12   9   4      795.50      864.57    168.18 o 
 -11   9   4       74.52       69.41     59.35 o 
 -10   9   4      298.13      222.72     57.84 o 
  -9   9   4     2093.51     1846.15    112.03 o 
  -8   9   4     9493.45     9529.83    362.68 o 
  -7   9   4     3428.64     3354.95    152.28 o 
  -6   9   4      122.28       91.32     35.88 o 
  -5   9   4     3082.83     2977.86    103.13 o 
  -4   9   4     6957.82     6934.20    183.33 o 
  -3   9   4      891.76      852.37     52.55 o 
  -2   9   4     8641.95     9144.90    211.78 o 
  -1   9   4    16076.17    16286.37    429.15 o 
   0   9   4      248.77      304.02     31.74 o 
   1   9   4     1061.59      982.50     39.66 o 
   2   9   4      142.37      159.75     20.46 o 
   3   9   4      128.74      110.35     18.01 o 
   4   9   4     1898.44     1968.65     76.67 o 
   5   9   4      220.77      218.82     42.16 o 
   6   9   4      622.44      625.49     58.45 o 
   7   9   4      505.49      542.10     62.06 o 
   8   9   4      331.76      373.64     99.49 o 
   9   9   4       75.69       39.30     63.13 o 
  10   9   4      552.69      851.70    106.07 o 
 -12  10   4      926.14     1020.89    237.06 o 
 -11  10   4      702.72      788.78    160.58 o 
 -10  10   4     3294.52     3016.30    349.41 o 
  -9  10   4      546.28      496.38     70.39 o 
  -8  10   4     6679.44     6468.63    291.16 o 
  -7  10   4    11423.10    11052.49    411.95 o 
  -6  10   4      434.93      419.76     50.94 o 
  -5  10   4      324.26      299.58     36.51 o 
  -4  10   4       10.64       -2.92     19.07 o 
  -3  10   4      185.12      152.76     22.94 o 
  -2  10   4     1824.29     1750.54     57.33 o 
  -1  10   4     6049.57     6069.48    165.75 o 
   0  10   4        1.88       18.53     18.07 o 
   1  10   4     8923.15     8810.62    210.60 o 
   2  10   4     5590.01     5346.89    134.58 o 
   3  10   4      105.44      123.77     32.99 o 
   4  10   4     9352.78     9679.18    307.68 o 
   5  10   4     2660.32     2728.45    131.47 o 
   6  10   4      635.98      586.42     61.00 o 
   7  10   4      260.89      207.77     49.87 o 
   8  10   4      108.34       87.38     60.94 o 
   9  10   4        0.94      -27.81     65.73 o 
 -12  11   4     1817.38     2067.91    143.21 o 
 -11  11   4      280.45      307.63     73.96 o 
 -10  11   4      706.51      755.03     86.93 o 
  -9  11   4      100.60       49.68     50.51 o 
  -8  11   4      402.32      403.27     63.98 o 
  -7  11   4     6201.45     6057.08    247.28 o 
  -6  11   4       18.07        2.12     35.48 o 
  -5  11   4    13263.11    13533.64    404.18 o 
  -4  11   4     2283.72     2114.65     66.25 o 
  -3  11   4      530.38      559.83     55.13 o 
  -2  11   4      599.63      587.76     33.94 o 
  -1  11   4     3015.66     3018.04    110.83 o 
   0  11   4     7649.79     7957.67    212.58 o 
   1  11   4       44.00       62.34     26.53 o 
   2  11   4     5766.70     6079.26    152.39 o 
   3  11   4      670.68      718.30     62.07 o 
   4  11   4       22.43      -10.46     62.31 o 
   5  11   4      707.95      633.64     58.62 o 
   6  11   4       66.45       39.24     38.76 o 
   7  11   4      881.20      950.26     78.21 o 
   8  11   4       16.73        4.47     55.71 o 
   9  11   4      372.90      575.27    114.45 o 
 -11  12   4       27.93       63.61     61.43 o 
 -10  12   4        7.60        1.09     55.11 o 
  -9  12   4       75.50       59.09     50.68 o 
  -8  12   4      207.75       96.79     52.69 o 
  -7  12   4     2065.52     1709.73    107.96 o 
  -6  12   4     2323.85     2105.54     95.38 o 
  -5  12   4     1522.36     1473.61     64.58 o 
  -4  12   4      248.15      228.29     36.74 o 
  -3  12   4     4366.58     4415.36    130.55 o 
  -2  12   4     2701.40     2765.07    100.12 o 
  -1  12   4     1884.48     2023.36     77.72 o 
   0  12   4     4533.38     4760.17    159.14 o 
   1  12   4       16.11       30.49     24.82 o 
   2  12   4        0.78      -21.08     26.00 o 
   3  12   4      465.94      456.53    133.31 o 
   4  12   4        3.70      -16.32     29.06 o 
   5  12   4     2256.39     2317.28    157.88 o 
   6  12   4     1383.47     1527.37    158.30 o 
   7  12   4       49.66        3.40     41.90 o 
   8  12   4      674.43      927.43    334.63 o 
 -11  13   4      934.55     1040.49    227.54 o 
 -10  13   4        6.63       -4.20     54.79 o 
  -9  13   4     1633.33     1524.73    169.79 o 
  -8  13   4     1837.54     1667.53    159.60 o 
  -7  13   4       84.80       38.73     38.39 o 
  -6  13   4     1601.43     1565.60    122.49 o 
  -5  13   4       26.39       10.21     32.51 o 
  -4  13   4      235.96      157.69     38.89 o 
  -3  13   4       57.86       56.10     27.01 o 
  -2  13   4      967.77      994.30     74.40 o 
  -1  13   4     3401.76     3594.64    163.64 o 
   0  13   4     6765.15     7107.41    262.33 o 
   1  13   4      476.19      549.27     44.52 o 
   2  13   4      492.63      530.53     51.36 o 
   3  13   4     3267.64     3266.51    169.25 o 
   4  13   4      814.99      777.71     84.74 o 
   5  13   4     1001.40     1164.60    203.86 o 
   6  13   4      997.94     1143.14    148.02 o 
   7  13   4       75.43        1.88     57.75 o 
   8  13   4      110.37       36.04     50.84 o 
 -10  14   4      242.55      294.51    183.08 o 
  -9  14   4        2.29       15.75     67.64 o 
  -8  14   4       77.57       46.33     55.09 o 
  -7  14   4      236.75      262.61    100.41 o 
  -6  14   4     1135.18      949.76     87.51 o 
  -5  14   4      153.05      145.00     42.77 o 
  -4  14   4     1558.07     1421.18     78.14 o 
  -3  14   4      459.71      357.14     47.44 o 
  -2  14   4      172.84      205.48     35.04 o 
  -1  14   4     1898.69     1810.97     75.62 o 
   0  14   4      402.78      480.34     48.36 o 
   1  14   4     2658.83     2841.56    129.44 o 
   2  14   4      109.52      125.97     38.44 o 
   3  14   4     1268.01     1150.43     99.60 o 
   4  14   4     1279.86     1354.28    109.86 o 
   5  14   4     1078.39     1115.93    244.42 o 
   6  14   4      623.19      618.29    190.07 o 
   7  14   4        0.78      -33.70     60.91 o 
  -9  15   4        0.33       -5.93     57.63 o 
  -8  15   4      148.06       94.73     91.02 o 
  -7  15   4      347.94      299.97     67.63 o 
  -6  15   4      388.53      290.72     52.51 o 
  -5  15   4       46.69       21.09     39.42 o 
  -4  15   4     1334.68     1302.34     78.87 o 
  -3  15   4      165.28      214.83     45.77 o 
  -2  15   4     4810.95     5066.69    154.40 o 
  -1  15   4     2892.40     3022.24    107.12 o 
   0  15   4     1446.63     1508.91     71.64 o 
   1  15   4      602.52      625.31     60.29 o 
   2  15   4      286.02      331.81     66.20 o 
   3  15   4       58.34       -7.06     53.99 o 
   4  15   4     1493.63     1582.12    136.96 o 
   5  15   4      570.39      662.43    126.45 o 
   6  15   4      150.92      181.03     73.11 o 
  -8  16   4      178.22      150.12    150.13 o 
  -7  16   4     2166.61     1997.60    489.83 o 
  -6  16   4      459.86      432.19     59.63 o 
  -5  16   4       45.12      -13.00     39.28 o 
  -4  16   4       20.98       10.63     37.21 o 
  -3  16   4      525.57      443.46     56.94 o 
  -2  16   4      408.89      435.22     64.80 o 
  -1  16   4      493.17      602.29     56.60 o 
   0  16   4       90.36      132.71     43.41 o 
   1  16   4     1118.61     1113.56     77.08 o 
   2  16   4      568.60      612.07    108.76 o 
   3  16   4        3.09      -27.30     49.88 o 
   4  16   4      667.92      657.28     92.19 o 
   5  16   4      768.21      813.22    185.49 o 
  -7  17   4      102.96       92.94     72.59 o 
  -6  17   4     1235.56     1297.03    128.64 o 
  -5  17   4      866.28      870.47     74.54 o 
  -4  17   4       13.49       15.69     40.86 o 
  -3  17   4      353.25      416.43     58.63 o 
  -2  17   4      464.52      588.68     63.17 o 
  -1  17   4       34.33      116.69     39.57 o 
   0  17   4     4660.73     4992.80    343.53 o 
   1  17   4     1291.45     1314.86     86.18 o 
   2  17   4     1106.22     1182.68    107.50 o 
   3  17   4     1612.74     1649.68    126.86 o 
   4  17   4      123.22      139.06     70.06 o 
  -5  18   4      670.51      777.58     77.84 o 
  -4  18   4       10.07       27.39     68.95 o 
  -3  18   4     2127.56     2240.38    113.96 o 
  -2  18   4     1418.57     1421.55    102.24 o 
  -1  18   4      627.96      676.25     83.71 o 
   0  18   4     1043.58     1270.56     85.44 o 
   1  18   4        1.02       -6.89     43.89 o 
   2  18   4        2.07       -7.34     55.90 o 
 -14   1   5      502.13      344.54     75.82 o 
 -13   1   5     1606.11     1256.95    104.42 o 
 -12   1   5        8.94      -22.10     45.64 o 
 -11   1   5      571.59      631.56     71.22 o 
 -10   1   5       94.41       78.21     33.01 o 
  -9   1   5        8.93      -20.51     21.52 o 
  -8   1   5      520.18      550.40     35.34 o 
  -7   1   5      502.70      534.63     34.39 o 
  -6   1   5    16726.33    20344.43    502.70 o 
  -5   1   5     6315.15     8027.00    289.00 o 
  -4   1   5    10603.65    11281.56    386.88 o 
  -3   1   5    11358.59    12573.62    428.12 o 
  -2   1   5    20570.06    21834.02    729.31 o 
  -1   1   5    12677.56    14118.45    461.94 o 
   0   1   5     6882.70     6626.67    173.33 o 
   1   1   5     7504.90     7769.89    202.03 o 
   2   1   5     1537.02     1572.96     47.68 o 
   3   1   5     4449.27     4245.35    119.17 o 
   4   1   5       83.13       52.77     14.40 o 
   5   1   5      727.71      653.22     43.17 o 
   6   1   5     1497.45     1479.66     68.16 o 
   7   1   5       38.20      -11.64     29.13 o 
   8   1   5      699.48      747.46    130.07 o 
   9   1   5        3.02      -68.38     45.59 o 
  10   1   5      628.83      574.93     96.26 o 
  11   1   5       20.42      -38.71     59.66 o 
 -14   2   5      597.85      389.57     79.25 o 
 -13   2   5       69.02       -1.06     55.81 o 
 -12   2   5      185.52      127.68     53.46 o 
 -11   2   5       80.17      121.89     48.01 o 
 -10   2   5      792.45      663.10     63.24 o 
  -9   2   5      517.45      439.54     42.71 o 
  -8   2   5      604.16      599.49     37.50 o 
  -7   2   5     2635.79     2896.82     88.95 o 
  -6   2   5     6605.59     8448.33    218.63 o 
  -5   2   5      104.71       35.83     21.03 o 
  -4   2   5       35.08        1.09     21.89 o 
  -3   2   5     1717.72     1785.42     80.71 o 
  -2   2   5      780.13      637.02     66.84 o 
  -1   2   5    12064.34    12029.48    380.25 o 
   0   2   5      182.39      160.10     18.37 o 
   1   2   5    19618.63    20033.03    442.54 o 
   2   2   5      632.80      590.61     27.79 o 
   3   2   5      767.09      673.25     31.09 o 
   4   2   5      168.41      148.01     19.16 o 
   5   2   5     1057.69     1145.03     65.86 o 
   6   2   5      148.62       97.84     35.23 o 
   7   2   5     2047.59     2247.33    143.90 o 
   8   2   5      415.46      375.60     66.90 o 
   9   2   5      248.41      107.61     65.12 o 
  10   2   5       44.44      -77.39     51.59 o 
  11   2   5       74.01       15.51     66.62 o 
 -14   3   5       49.15       60.95     58.93 o 
 -13   3   5     2146.89     1713.71    134.55 o 
 -12   3   5      595.83      408.70     65.66 o 
 -11   3   5      714.71      825.20     61.85 o 
 -10   3   5        5.29      -44.91     29.94 o 
  -9   3   5      569.07      569.24     46.84 o 
  -8   3   5      777.67      700.82     57.37 o 
  -7   3   5       21.70       -9.63     19.17 o 
  -6   3   5     1632.12     1682.76     60.54 o 
  -5   3   5     2092.45     2683.85     93.31 o 
  -4   3   5     1529.09     1631.32     77.97 o 
  -3   3   5     2080.37     2252.74    207.07 o 
  -2   3   5       64.19      108.67     23.76 o 
  -1   3   5       13.85       37.82     21.01 o 
   0   3   5     2299.97     2410.53     73.84 o 
   1   3   5     8501.42     8899.37    223.28 o 
   2   3   5     1336.41     1432.24     46.59 o 
   3   3   5     3722.69     3624.47     94.49 o 
   4   3   5       12.49       -9.34     14.31 o 
   5   3   5      822.51      711.90     46.02 o 
   6   3   5      318.64      311.65     37.05 o 
   7   3   5      204.59      147.11     42.73 o 
   8   3   5       44.99      -11.15     39.32 o 
   9   3   5        7.44      -72.57     48.38 o 
  10   3   5      807.02      652.99     98.56 o 
  11   3   5       31.07      -33.81     59.10 o 
 -14   4   5     1271.73     1186.77    109.94 o 
 -13   4   5      178.01      152.76     62.93 o 
 -12   4   5     1001.04      770.18     82.45 o 
 -11   4   5       11.35        6.66     33.84 o 
 -10   4   5      126.00      119.91     33.49 o 
  -9   4   5       30.22       -2.56     26.96 o 
  -8   4   5      100.29       76.96     28.30 o 
  -7   4   5     4311.22     4658.32    129.46 o 
  -6   4   5      347.96      377.94     28.15 o 
  -5   4   5     7390.87     7886.53    233.39 o 
  -4   4   5     1185.77     1146.65    155.88 o 
  -3   4   5     9472.34     9913.20    342.65 o 
  -2   4   5     2129.14     2342.66     98.32 o 
  -1   4   5     3718.91     3540.17     98.81 o 
   0   4   5     2422.64     2503.87     80.41 o 
   1   4   5      288.11      288.14     17.38 o 
   2   4   5      118.72      105.57     12.80 o 
   3   4   5      781.00      690.55     33.11 o 
   4   4   5     1308.42     1160.04     45.83 o 
   5   4   5       20.02        0.08     17.70 o 
   6   4   5      562.95      516.55     44.83 o 
   7   4   5      443.83      525.56     73.54 o 
   8   4   5       15.87      -51.95     34.63 o 
   9   4   5      600.94      581.72    100.85 o 
  10   4   5        0.65      -80.91     53.94 o 
 -14   5   5        8.30       22.51     91.39 o 
 -13   5   5      151.48       90.24     56.86 o 
 -12   5   5      135.03      125.98     45.40 o 
 -11   5   5       20.94       14.21     33.25 o 
 -10   5   5      282.62      223.21     39.03 o 
  -9   5   5     6264.25     6006.51    197.06 o 
  -8   5   5      402.05      432.27     40.66 o 
  -7   5   5     1248.41     1247.35     81.28 o 
  -6   5   5      498.00      572.14     33.65 o 
  -5   5   5     1263.86     1514.41     63.70 o 
  -4   5   5       14.49      -29.99     27.62 o 
  -3   5   5     2047.51     2217.87     94.75 o 
  -2   5   5     2134.87     2173.88     77.91 o 
  -1   5   5     1098.41     1254.87     47.47 o 
   0   5   5     5160.42     5429.16    151.58 o 
   1   5   5       31.41       40.99     11.78 o 
   2   5   5      544.95      526.84     23.70 o 
   3   5   5      711.52      708.27     34.29 o 
   4   5   5      119.64       76.76     20.15 o 
   5   5   5      381.82      334.23     30.22 o 
   6   5   5      191.79      153.61     38.13 o 
   7   5   5       20.18      -34.12     31.58 o 
   8   5   5      149.78       68.17     43.25 o 
   9   5   5        4.60      -22.84     56.08 o 
  10   5   5      277.01      148.15     69.50 o 
 -14   6   5      726.28      670.75    130.96 o 
 -13   6   5       47.74      103.13     89.41 o 
 -12   6   5     4755.90     4477.09    399.93 o 
 -11   6   5        9.70      -10.77     36.08 o 
 -10   6   5     1200.01     1200.88     69.59 o 
  -9   6   5      196.81      153.48     34.71 o 
  -8   6   5      555.14      598.64     46.77 o 
  -7   6   5      404.67      336.82     35.31 o 
  -6   6   5      148.30      157.19     23.30 o 
  -5   6   5       72.37       42.93     21.28 o 
  -4   6   5      629.40      624.71     41.64 o 
  -3   6   5     2862.95     2986.50    108.70 o 
  -2   6   5     9361.38     9755.45    282.57 o 
  -1   6   5      399.97      488.38     43.27 o 
   0   6   5    20180.98    20831.87    514.62 o 
   1   6   5       61.38       54.33     14.23 o 
   2   6   5     4368.42     4302.41     99.16 o 
   3   6   5      366.22      309.05     25.40 o 
   4   6   5     1513.48     1457.95     54.44 o 
   5   6   5        1.97      -41.59     27.72 o 
   6   6   5     2792.71     2961.14    168.30 o 
   7   6   5      269.18      169.13     44.47 o 
   8   6   5      102.25        2.48     43.73 o 
   9   6   5        8.69      -57.13     38.09 o 
  10   6   5       53.98      -42.71     47.52 o 
 -13   7   5      820.86      619.18    121.68 o 
 -12   7   5        0.26       99.54     59.29 o 
 -11   7   5      866.29      901.69    165.77 o 
 -10   7   5       14.67       -0.76     44.53 o 
  -9   7   5       15.72       -7.50     29.89 o 
  -8   7   5      492.58      437.74     42.15 o 
  -7   7   5        0.82      -15.78     24.24 o 
  -6   7   5     2360.89     2359.44     90.20 o 
  -5   7   5     3357.95     3606.24    103.90 o 
  -4   7   5      895.46      690.33     43.84 o 
  -3   7   5     2156.07     1961.07     76.01 o 
  -2   7   5       77.05       81.79     24.40 o 
  -1   7   5     1839.91     1661.52     86.77 o 
   0   7   5     1786.87     1958.62     58.83 o 
   1   7   5     3794.81     3842.08     98.23 o 
   2   7   5      456.37      427.55     23.90 o 
   3   7   5      704.46      628.12     34.78 o 
   4   7   5        0.46      -26.26     17.51 o 
   5   7   5      968.85      930.99     54.39 o 
   6   7   5      628.09      583.75     49.05 o 
   7   7   5       21.20      -39.48     34.98 o 
   8   7   5      306.11      221.91     67.43 o 
   9   7   5       11.18      -83.20     55.46 o 
  10   7   5      363.35      321.00     82.40 o 
 -13   8   5       14.91       13.52    102.76 o 
 -12   8   5       80.79      200.95    100.66 o 
 -11   8   5      289.55      208.65     63.88 o 
 -10   8   5      667.23      726.05     77.92 o 
  -9   8   5       86.83       34.18     45.05 o 
  -8   8   5     7283.19     7289.18    284.82 o 
  -7   8   5     3267.52     3328.46    149.90 o 
  -6   8   5      166.31      165.85     30.13 o 
  -5   8   5      444.82      464.48     31.33 o 
  -4   8   5     1418.21     1384.93     55.35 o 
  -3   8   5      142.00      154.82     28.00 o 
  -2   8   5     2209.20     2280.56     97.69 o 
  -1   8   5      416.73      429.89     29.92 o 
   0   8   5     1120.28     1123.09     67.94 o 
   1   8   5       79.26       70.78     17.72 o 
   2   8   5     3579.09     3555.22    102.59 o 
   3   8   5     1313.15     1119.08     46.90 o 
   4   8   5     2262.28     2160.87     82.15 o 
   5   8   5      710.33      606.98     48.28 o 
   6   8   5      243.93      194.20     36.34 o 
   7   8   5       81.97        7.12     56.47 o 
   8   8   5        0.36      -81.14     54.09 o 
   9   8   5        2.29      -81.82     54.55 o 
 -13   9   5     2938.35     3219.92    541.40 o 
 -12   9   5        4.38       68.43     58.32 o 
 -11   9   5     3008.09     3001.70    333.27 o 
 -10   9   5       23.83       42.46     50.26 o 
  -9   9   5     2046.30     2024.42    132.94 o 
  -8   9   5     3379.88     3171.56    172.08 o 
  -7   9   5       21.01       20.18     37.76 o 
  -6   9   5      371.36      325.44     49.04 o 
  -5   9   5       21.14        2.35     23.53 o 
  -4   9   5     1608.71     1606.66     60.01 o 
  -3   9   5     3905.33     4129.34    119.05 o 
  -2   9   5     1082.74     1144.85     93.37 o 
  -1   9   5    10236.00    10114.95    437.50 o 
   0   9   5     1445.82     1545.89     61.66 o 
   1   9   5     4425.68     4333.82    120.00 o 
   2   9   5       77.21       89.87     19.52 o 
   3   9   5     1940.17     1777.56     61.89 o 
   4   9   5      657.31      593.50     44.50 o 
   5   9   5     1651.51     1699.76     88.49 o 
   6   9   5      662.68      601.30    100.78 o 
   7   9   5      115.09       98.06     57.90 o 
   8   9   5      250.79      270.60     79.89 o 
   9   9   5       39.40      -89.03     62.35 o 
 -12  10   5      132.74      195.41     69.14 o 
 -11  10   5      413.23      389.23    120.88 o 
 -10  10   5       20.18      -53.90     43.74 o 
  -9  10   5       60.33      -15.22     47.65 o 
  -8  10   5        0.86      -13.79     43.76 o 
  -7  10   5      116.48      102.78     44.69 o 
  -6  10   5       13.47       61.34     44.15 o 
  -5  10   5      312.26      327.95     45.68 o 
  -4  10   5        1.05      -16.41     19.81 o 
  -3  10   5      110.25       66.52     20.20 o 
  -2  10   5      413.15      434.99     61.15 o 
  -1  10   5       85.31       97.37     24.46 o 
   0  10   5       32.58       22.91     19.05 o 
   1  10   5      121.77      116.68     22.15 o 
   2  10   5      481.94      414.94     35.76 o 
   3  10   5      149.73       97.45     50.98 o 
   4  10   5        5.01      -40.50     35.69 o 
   5  10   5       18.00       -4.34     33.27 o 
   6  10   5       10.15      -16.76     36.14 o 
   7  10   5        2.75       -3.72     59.61 o 
   8  10   5       44.58      -37.62     58.67 o 
   9  10   5       20.06     -120.29     80.20 o 
 -12  11   5       80.65      158.71    133.19 o 
 -11  11   5      222.71      281.63     70.11 o 
 -10  11   5      278.19      342.18     73.70 o 
  -9  11   5       63.26       44.77     52.38 o 
  -8  11   5      264.74      336.75     61.05 o 
  -7  11   5      696.60      637.24     83.66 o 
  -6  11   5     2918.81     2864.38    136.77 o 
  -5  11   5        5.18        3.77     29.21 o 
  -4  11   5     1984.70     1954.59     63.79 o 
  -3  11   5      207.70      211.83     25.58 o 
  -2  11   5      754.14      823.19     50.20 o 
  -1  11   5     2936.76     2964.77     96.39 o 
   0  11   5      150.38      184.36     29.22 o 
   1  11   5     1119.98     1160.30     55.50 o 
   2  11   5      120.12       87.05     26.43 o 
   3  11   5     1747.36     1735.78     86.21 o 
   4  11   5       35.17        3.32     31.47 o 
   5  11   5     2705.65     2538.65    116.95 o 
   6  11   5      292.25      261.94     50.27 o 
   7  11   5      194.38      286.23     70.95 o 
   8  11   5      278.13      340.43    129.66 o 
 -11  12   5      136.35      107.09     62.24 o 
 -10  12   5      505.44      492.09    106.16 o 
  -9  12   5      241.35      222.73     63.73 o 
  -8  12   5        0.55      -53.11     57.87 o 
  -7  12   5       79.45       65.01     45.74 o 
  -6  12   5        0.18       25.73     41.17 o 
  -5  12   5        5.94      -13.14     23.43 o 
  -4  12   5      403.07      356.17     44.13 o 
  -3  12   5      499.89      499.02     39.59 o 
  -2  12   5      732.04      869.98     58.26 o 
  -1  12   5     2254.19     2321.22    145.77 o 
   0  12   5     5886.49     6109.99    266.54 o 
   1  12   5        6.78       -3.87     23.93 o 
   2  12   5      657.66      566.32     67.69 o 
   3  12   5       28.62       -6.10     41.98 o 
   4  12   5      103.55       58.77     35.17 o 
   5  12   5       27.24       -2.16     35.48 o 
   6  12   5       65.56       39.91     41.11 o 
   7  12   5      109.11       62.17     57.70 o 
   8  12   5      162.76      121.13    126.75 o 
 -11  13   5      187.88      251.14     74.19 o 
 -10  13   5       78.45       48.65     57.81 o 
  -9  13   5      116.49       63.06     55.29 o 
  -8  13   5      277.57      285.60     61.15 o 
  -7  13   5      117.87       83.44     50.51 o 
  -6  13   5      660.93      651.13     74.02 o 
  -5  13   5       24.73      -11.84     31.75 o 
  -4  13   5      496.51      497.44     51.73 o 
  -3  13   5      154.48      217.62     33.40 o 
  -2  13   5     3127.36     3119.62    153.07 o 
  -1  13   5     3738.18     3690.57    117.42 o 
   0  13   5       21.66       73.06     35.96 o 
   1  13   5      310.08      325.53     38.10 o 
   2  13   5       23.31       -8.52     39.46 o 
   3  13   5      123.91       60.86    104.62 o 
   4  13   5       13.10      -29.28     82.11 o 
   5  13   5        5.53      -27.56     49.57 o 
   6  13   5       29.26      -48.98     55.95 o 
   7  13   5       67.76       80.88    110.68 o 
 -10  14   5      188.42      368.14    124.90 o 
  -9  14   5      356.96      406.63    148.27 o 
  -8  14   5        9.92      -24.86     63.07 o 
  -7  14   5     1409.16     1281.27    159.40 o 
  -6  14   5        6.55      -28.50     42.80 o 
  -5  14   5     2284.30     2092.21    112.70 o 
  -4  14   5        3.46      -41.91     33.28 o 
  -3  14   5      372.92      313.28     46.10 o 
  -2  14   5        4.38        4.36     34.06 o 
  -1  14   5     1154.56     1131.04     59.74 o 
   0  14   5      311.59      360.53     41.19 o 
   1  14   5       92.52       47.57     35.21 o 
   2  14   5        7.88      -28.92     41.41 o 
   3  14   5      391.28      263.28     65.40 o 
   4  14   5     1754.40     1762.89    127.35 o 
   5  14   5      849.57      947.39    107.29 o 
   6  14   5      129.59      156.40     67.56 o 
  -9  15   5      111.78       57.65     62.39 o 
  -8  15   5      377.89      367.19    107.46 o 
  -7  15   5      297.36      239.82     66.53 o 
  -6  15   5      107.76       61.39     54.88 o 
  -5  15   5      125.05       96.14     42.45 o 
  -4  15   5       91.28       20.18     38.20 o 
  -3  15   5        1.79      -46.62     32.68 o 
  -2  15   5      288.69      324.49     42.07 o 
  -1  15   5      737.13      828.49     55.57 o 
   0  15   5       33.46       10.50     29.51 o 
   1  15   5       16.38        3.17     46.04 o 
   2  15   5       29.93      -44.89     43.02 o 
   3  15   5      181.08      118.18     58.11 o 
   4  15   5       58.98      -12.33     51.50 o 
   5  15   5      274.22      307.48     78.08 o 
  -8  16   5        6.78       54.04     97.76 o 
  -7  16   5      813.07      920.19    201.69 o 
  -6  16   5      297.89      322.27     69.82 o 
  -5  16   5     1431.35     1462.58     85.98 o 
  -4  16   5       69.14       66.48     41.31 o 
  -3  16   5     1971.21     1798.10     93.66 o 
  -2  16   5     1604.33     1648.32    198.47 o 
  -1  16   5      887.68      927.72     60.48 o 
   0  16   5     1589.69     1627.15    244.61 o 
   1  16   5       22.06       22.14     50.21 o 
   2  16   5      106.66       64.89     53.17 o 
   3  16   5       98.92       14.40     58.74 o 
   4  16   5       35.23      -38.63     63.50 o 
  -7  17   5       58.15       40.44     77.78 o 
  -6  17   5     1274.93     1257.83    158.29 o 
  -5  17   5      298.22      268.17     55.09 o 
  -4  17   5      285.04      338.99     57.18 o 
  -3  17   5      597.28      576.98     63.84 o 
  -2  17   5      307.04      305.94     85.05 o 
  -1  17   5      214.29      283.42     48.24 o 
   0  17   5      268.42      350.86     55.78 o 
   1  17   5       46.08       97.30     58.21 o 
   2  17   5       27.82        4.24     75.06 o 
   3  17   5       29.82      -68.28    121.56 o 
  -5  18   5      717.39      747.48     73.55 o 
  -4  18   5        4.85       22.21     41.08 o 
  -3  18   5       36.74       77.88     47.98 o 
  -2  18   5      100.69       55.97     46.92 o 
  -1  18   5        4.32      -38.14     48.28 o 
   0  18   5      202.54      176.43     68.76 o 
   1  18   5        0.59       24.69     60.53 o 
 -14   0   6     3155.52     2714.77    232.61 o 
 -13   0   6     5284.57     4614.12    315.71 o 
 -12   0   6      200.70       33.02     72.22 o 
 -11   0   6    15643.49    17013.44    911.03 o 
 -10   0   6      291.76      208.87     73.83 o 
  -9   0   6     2588.96     2805.60    131.42 o 
  -8   0   6      624.46      779.27     64.39 o 
  -7   0   6     1110.15     1140.07    112.35 o 
  -6   0   6    11090.62    12918.32    627.22 o 
  -5   0   6    20675.19    23711.89   1126.08 o 
  -4   0   6     1896.51     1968.22    128.73 o 
  -3   0   6    12312.79    13094.43    634.27 o 
  -2   0   6    60185.86    62817.24   2925.99 o 
  -1   0   6     3901.28     4937.86    262.78 o 
   0   0   6     9628.10    10985.75    397.87 o 
   1   0   6    19681.72    20960.36    735.57 o 
   2   0   6     1056.09      962.84     92.62 o 
   3   0   6     1103.94     1052.24     69.27 o 
   4   0   6      522.71      624.08     58.37 o 
   5   0   6      930.77      890.81     73.50 o 
   6   0   6      624.71      562.17     68.16 o 
   7   0   6      350.92      402.43     67.71 o 
   8   0   6      316.32      206.52     91.51 o 
   9   0   6     1373.02     1485.07    189.20 o 
  10   0   6      396.11      299.26    111.05 o 
 -14   1   6        0.18      -17.16     62.91 o 
 -13   1   6      269.18      239.46     67.55 o 
 -12   1   6      676.58      587.76    117.29 o 
 -11   1   6     5575.52     5494.23    339.58 o 
 -10   1   6     2438.29     2456.11    101.73 o 
  -9   1   6     3743.19     4371.68    128.79 o 
  -8   1   6     7925.28     9287.06    244.18 o 
  -7   1   6     8507.11    10044.29    261.03 o 
  -6   1   6      598.30      792.41     49.85 o 
  -5   1   6     2027.33     2207.40    100.70 o 
  -4   1   6     3038.91     3001.76    124.05 o 
  -3   1   6     8728.10     9503.79    332.10 o 
  -2   1   6      445.54      448.32    117.73 o 
  -1   1   6     2456.77     2201.92     82.51 o 
   0   1   6     3729.97     3659.37    125.90 o 
   1   1   6     2014.70     2068.42     70.86 o 
   2   1   6      224.04      194.88     24.73 o 
   3   1   6     2871.67     2788.28     77.52 o 
   4   1   6     6198.88     6307.15    208.27 o 
   5   1   6      333.95      286.70     41.25 o 
   6   1   6     1180.17     1074.75     69.86 o 
   7   1   6      495.97      388.45     54.20 o 
   8   1   6       17.82      -62.40     41.60 o 
   9   1   6       64.61      -74.49     49.66 o 
  10   1   6      204.75       77.29     67.74 o 
 -14   2   6      172.71      135.90     67.85 o 
 -13   2   6        9.47      -72.43     52.86 o 
 -12   2   6      641.02      658.72     78.59 o 
 -11   2   6      648.89      629.53     71.66 o 
 -10   2   6     2869.98     3006.45    117.38 o 
  -9   2   6     9917.34    11178.66    340.96 o 
  -8   2   6      571.37      548.62     38.06 o 
  -7   2   6    19126.29    22570.08    559.54 o 
  -6   2   6     7282.73     8404.40    221.69 o 
  -5   2   6        3.91       19.66     29.54 o 
  -4   2   6      537.70      564.89     47.33 o 
  -3   2   6     1468.49     1443.75    131.64 o 
  -2   2   6      650.49      630.91     56.27 o 
  -1   2   6    11778.14    12128.34    432.92 o 
   0   2   6     7891.88     8346.43    217.53 o 
   1   2   6      435.57      460.39     32.06 o 
   2   2   6     8407.67     8603.63    201.04 o 
   3   2   6     1208.06     1069.00     41.66 o 
   4   2   6     1729.82     1615.02     70.11 o 
   5   2   6     7799.02     7860.90    217.64 o 
   6   2   6      912.57      859.47     56.13 o 
   7   2   6      126.95      115.71     36.50 o 
   8   2   6      160.69       44.28     45.23 o 
   9   2   6        1.50      -65.97     43.98 o 
  10   2   6        4.17      -82.71     55.14 o 
 -14   3   6     1133.19      953.44    103.40 o 
 -13   3   6      967.15      823.10    134.17 o 
 -12   3   6     4570.83     4270.08    283.93 o 
 -11   3   6       80.33       85.62     38.19 o 
 -10   3   6     2782.13     2978.50    117.89 o 
  -9   3   6       46.60       34.13     31.46 o 
  -8   3   6      609.24      652.08     41.10 o 
  -7   3   6     7798.94     9035.91    237.03 o 
  -6   3   6     7211.05     8124.17    214.38 o 
  -5   3   6     2405.27     2357.31    104.75 o 
  -4   3   6     1908.73     1796.27     88.30 o 
  -3   3   6     1243.99     1345.52     74.02 o 
  -2   3   6      406.53      398.44     58.74 o 
  -1   3   6    20261.57    21372.45    600.24 o 
   0   3   6     4779.01     4607.54    114.43 o 
   1   3   6        8.96       18.23     13.88 o 
   2   3   6     3778.44     3824.40    107.56 o 
   3   3   6     1792.45     1824.34     58.86 o 
   4   3   6      224.29      157.43     26.16 o 
   5   3   6     2896.06     2759.10     97.12 o 
   6   3   6      306.66      270.25     48.26 o 
   7   3   6     1660.54     1731.66     96.11 o 
   8   3   6     1743.71     2032.40    169.61 o 
   9   3   6      151.01       -0.30     59.00 o 
  10   3   6      227.16      143.79     72.44 o 
 -14   4   6     2514.57     2281.50    150.88 o 
 -13   4   6      755.50      718.63     86.15 o 
 -12   4   6        9.60       29.20     48.96 o 
 -11   4   6      376.15      416.40     51.52 o 
 -10   4   6       62.35       33.58     33.30 o 
  -9   4   6     1088.96     1010.84     63.99 o 
  -8   4   6      260.78      275.86     38.52 o 
  -7   4   6     2559.32     2817.77     90.43 o 
  -6   4   6      996.75      985.56     48.21 o 
  -5   4   6       22.62        4.95     32.83 o 
  -4   4   6     2635.00     2760.78    275.77 o 
  -3   4   6     3239.92     3373.71    181.91 o 
  -2   4   6    18818.26    20136.93    679.02 o 
  -1   4   6     1198.85     1295.72     49.88 o 
   0   4   6     2508.73     2435.85     76.33 o 
   1   4   6     4914.16     5318.62    117.96 o 
   2   4   6      106.93       95.38     17.77 o 
   3   4   6     1761.08     1740.80     57.92 o 
   4   4   6       34.76       21.41     18.35 o 
   5   4   6     1802.48     1859.28     76.85 o 
   6   4   6     3969.60     4257.28    163.86 o 
   7   4   6      355.17      281.07     50.93 o 
   8   4   6      153.96       13.07     44.54 o 
   9   4   6      919.71      989.43    144.95 o 
  10   4   6      941.74      944.70    128.42 o 
 -14   5   6       31.94       42.05     87.92 o 
 -13   5   6      253.07      211.16     64.78 o 
 -12   5   6       83.11       29.24     39.63 o 
 -11   5   6     1280.09     1281.45     76.60 o 
 -10   5   6       19.01        2.01     32.57 o 
  -9   5   6     4401.64     4795.96    165.21 o 
  -8   5   6    14957.47    16462.72    487.43 o 
  -7   5   6     1296.38     1333.57     58.62 o 
  -6   5   6     3224.54     3258.89     99.28 o 
  -5   5   6     1906.36     1879.24    123.23 o 
  -4   5   6      925.30      897.39    101.22 o 
  -3   5   6      133.89       85.24     29.38 o 
  -2   5   6      419.31      487.14     45.85 o 
  -1   5   6     1074.16     1110.16     46.94 o 
   0   5   6     2955.70     3134.22     93.70 o 
   1   5   6    16786.56    17168.43    350.61 o 
   2   5   6      241.14      232.59     22.64 o 
   3   5   6     8051.60     8073.83    218.91 o 
   4   5   6     5238.57     5104.51    133.40 o 
   5   5   6        4.54      -32.59     25.63 o 
   6   5   6     1190.88     1203.19     77.82 o 
   7   5   6      377.27      399.70     80.16 o 
   8   5   6      153.64       18.18     45.97 o 
   9   5   6       12.97      -58.40     38.93 o 
  10   5   6      119.42      -13.13     66.59 o 
 -14   6   6      523.17      523.22    128.98 o 
 -13   6   6     4036.26     3618.38    274.90 o 
 -12   6   6        3.22      -23.01     56.89 o 
 -11   6   6     1552.00     1404.75     79.77 o 
 -10   6   6     1820.25     1757.21     85.93 o 
  -9   6   6      544.83      496.75     49.40 o 
  -8   6   6     1646.78     1863.79     84.87 o 
  -7   6   6       10.78      -18.85     27.60 o 
  -6   6   6     6051.21     6626.21    178.65 o 
  -5   6   6     2193.52     2410.97     92.64 o 
  -4   6   6     1340.98     1378.84    115.25 o 
  -3   6   6     2691.01     2673.63    115.60 o 
  -2   6   6    11867.83    12900.58    370.27 o 
  -1   6   6    10240.94    11063.06    281.01 o 
   0   6   6      778.18      805.93     51.05 o 
   1   6   6      902.58      827.28     35.03 o 
   2   6   6      443.43      394.75     28.52 o 
   3   6   6        0.82      -12.06     16.73 o 
   4   6   6       28.79       20.12     22.97 o 
   5   6   6       60.88       -1.75     37.43 o 
   6   6   6     1611.14     1723.49     94.27 o 
   7   6   6      538.85      569.78     65.73 o 
   8   6   6      258.90       93.68     50.49 o 
   9   6   6      601.04      706.28    140.91 o 
 -13   7   6     2490.98     2568.48    357.76 o 
 -12   7   6     3389.82     3524.87    298.21 o 
 -11   7   6        2.20       12.44     49.66 o 
 -10   7   6      910.19      876.22     81.42 o 
  -9   7   6     1548.27     1576.85     80.00 o 
  -8   7   6     1783.13     1848.65     83.63 o 
  -7   7   6      705.61      645.40     49.70 o 
  -6   7   6      628.81      671.04     42.20 o 
  -5   7   6      122.68       80.49     32.14 o 
  -4   7   6     9156.59     9170.39    324.92 o 
  -3   7   6    12119.99    12242.01    353.67 o 
  -2   7   6     3918.62     4374.25    142.25 o 
  -1   7   6    19921.34    19976.41    492.94 o 
   0   7   6     2784.80     3052.95     83.27 o 
   1   7   6     1364.54     1351.48     55.95 o 
   2   7   6      874.04      869.39     39.97 o 
   3   7   6      286.22      236.22     26.32 o 
   4   7   6     1683.80     1718.34     65.74 o 
   5   7   6     2500.69     2530.54    134.09 o 
   6   7   6      341.15      293.89     50.44 o 
   7   7   6        6.33      -47.60     37.87 o 
   8   7   6       71.53      -11.29     45.11 o 
   9   7   6        9.63      -85.85     57.23 o 
 -13   8   6       30.51       20.85     85.82 o 
 -12   8   6     2307.56     2310.63    187.60 o 
 -11   8   6        1.65       -2.09     53.33 o 
 -10   8   6     6384.17     6398.56    376.55 o 
  -9   8   6     5795.65     5714.06    238.46 o 
  -8   8   6       27.79       52.63     58.43 o 
  -7   8   6     6348.51     6535.34    278.61 o 
  -6   8   6     7786.64     8693.58    379.57 o 
  -5   8   6       22.78       -6.15     34.71 o 
  -4   8   6     5766.09     5794.22    217.73 o 
  -3   8   6     1642.55     1678.52     72.72 o 
  -2   8   6      367.31      440.07     41.34 o 
  -1   8   6      214.41      210.69     23.05 o 
   0   8   6     6159.07     6289.90    233.58 o 
   1   8   6      123.94      128.64     19.67 o 
   2   8   6     4741.34     4541.20    133.10 o 
   3   8   6      844.99      757.59     42.55 o 
   4   8   6     1879.04     1899.30     78.67 o 
   5   8   6     3730.93     3968.96    132.15 o 
   6   8   6      243.72      119.59     45.33 o 
   7   8   6       67.49      -75.48     50.32 o 
   8   8   6      137.10       31.29     60.91 o 
   9   8   6      221.95      157.43     76.68 o 
 -13   9   6       36.52       84.68     69.25 o 
 -12   9   6     2507.66     2598.87    306.62 o 
 -11   9   6     1196.32     1118.95    100.90 o 
 -10   9   6      154.10      167.06     58.27 o 
  -9   9   6      329.70      362.28     64.76 o 
  -8   9   6     7484.81     7687.19    302.47 o 
  -7   9   6     8179.93     8340.23    321.18 o 
  -6   9   6      280.06      302.95     52.19 o 
  -5   9   6     6904.79     7296.32    240.14 o 
  -4   9   6     1732.11     1947.01     83.80 o 
  -3   9   6       80.49       87.64     28.00 o 
  -2   9   6      335.79      380.42     33.67 o 
  -1   9   6      268.02      255.99     30.53 o 
   0   9   6     4068.03     4311.27    132.47 o 
   1   9   6      265.71      315.85     28.75 o 
   2   9   6       63.23       31.60     23.01 o 
   3   9   6     1114.80     1059.01     55.47 o 
   4   9   6     1684.35     1640.77     76.23 o 
   5   9   6       53.59      -19.45     37.84 o 
   6   9   6      150.19       96.55     58.45 o 
   7   9   6      241.46      261.32     71.85 o 
   8   9   6        6.64      -86.54     57.70 o 
 -12  10   6      373.42      458.93    143.94 o 
 -11  10   6     2053.16     1999.47    208.12 o 
 -10  10   6      805.30      804.78     85.99 o 
  -9  10   6       12.86      -51.14     43.99 o 
  -8  10   6       14.95        1.57     44.58 o 
  -7  10   6       25.19       43.36     45.46 o 
  -6  10   6      280.14      232.93     47.81 o 
  -5  10   6     2398.47     2407.75     94.49 o 
  -4  10   6      806.32      768.81     44.56 o 
  -3  10   6     1020.87     1167.31    111.39 o 
  -2  10   6    12852.95    13129.06    497.40 o 
  -1  10   6     1575.84     1880.17    157.56 o 
   0  10   6     6973.59     6976.02    409.12 o 
   1  10   6      742.36      668.07     41.91 o 
   2  10   6      715.64      646.96     43.16 o 
   3  10   6      316.46      219.85     38.53 o 
   4  10   6      573.78      613.72     55.59 o 
   5  10   6        3.57      -48.74     40.64 o 
   6  10   6     1025.31     1128.19    117.67 o 
   7  10   6      466.04      559.39    120.32 o 
   8  10   6       18.81      -58.99     61.31 o 
 -12  11   6      174.34      186.21     76.34 o 
 -11  11   6     1020.47     1063.45    178.63 o 
 -10  11   6        5.54       -7.65     50.35 o 
  -9  11   6     1456.76     1379.34    101.10 o 
  -8  11   6     1366.76     1276.78     94.92 o 
  -7  11   6      293.13      340.77     56.87 o 
  -6  11   6        7.78        2.75     38.45 o 
  -5  11   6      776.87      741.89     67.02 o 
  -4  11   6     2392.19     2407.33     83.34 o 
  -3  11   6       23.12       34.62     25.44 o 
  -2  11   6      206.78      179.00     30.26 o 
  -1  11   6       16.77       36.61     25.18 o 
   0  11   6     1094.14     1188.01     62.03 o 
   1  11   6     1461.47     1511.14     86.05 o 
   2  11   6        6.25      -15.07     23.64 o 
   3  11   6      724.43      676.39     54.92 o 
   4  11   6      888.10      827.27     65.51 o 
   5  11   6       52.90       61.01     40.32 o 
   6  11   6       14.96      -54.31     49.72 o 
   7  11   6      137.62      138.35    100.48 o 
   8  11   6      620.80      741.74    247.51 o 
 -11  12   6        6.55       14.47     60.62 o 
 -10  12   6      168.85      190.73     64.43 o 
  -9  12   6     1226.80     1270.25     99.35 o 
  -8  12   6       44.18       11.06     45.47 o 
  -7  12   6     5294.19     5151.11    278.12 o 
  -6  12   6     5157.86     5194.42    217.41 o 
  -5  12   6      472.45      482.15     49.19 o 
  -4  12   6      249.04      287.23     34.83 o 
  -3  12   6        0.65       -2.05     26.20 o 
  -2  12   6      578.87      552.89     43.81 o 
  -1  12   6     1642.95     1668.51     94.37 o 
   0  12   6      214.10      237.99     39.07 o 
   1  12   6     1268.86     1230.62     71.59 o 
   2  12   6      983.88     1063.64     86.46 o 
   3  12   6      507.88      434.67     67.20 o 
   4  12   6      630.44      555.18     78.85 o 
   5  12   6     2055.98     2213.59    112.66 o 
   6  12   6      491.17      582.19     87.37 o 
   7  12   6      230.96      277.37     76.43 o 
 -11  13   6       30.33        7.17     62.37 o 
 -10  13   6       93.72      117.89     68.82 o 
  -9  13   6       40.67       46.62     57.28 o 
  -8  13   6      195.54      136.09     56.28 o 
  -7  13   6      233.26      182.03     84.83 o 
  -6  13   6     1941.96     2037.72    170.04 o 
  -5  13   6        7.32      -13.81     32.90 o 
  -4  13   6     1082.62     1043.25     66.34 o 
  -3  13   6      170.65      208.38     34.68 o 
  -2  13   6        5.65       28.92     28.75 o 
  -1  13   6     4096.79     4136.15    300.75 o 
   0  13   6     2130.44     2216.70    139.58 o 
   1  13   6        1.42      -35.84     31.87 o 
   2  13   6       11.31      -24.22     41.12 o 
   3  13   6       20.65      -50.20     88.48 o 
   4  13   6      372.32      227.66    119.58 o 
   5  13   6      728.46      872.32    101.15 o 
   6  13   6       79.34       67.40    109.19 o 
 -10  14   6      552.78      792.43    143.82 o 
  -9  14   6       71.21      165.09    104.12 o 
  -8  14   6       14.88       31.41     84.59 o 
  -7  14   6        1.07      -58.74     47.13 o 
  -6  14   6      270.76      262.91     79.64 o 
  -5  14   6     2391.82     2063.28     98.16 o 
  -4  14   6      113.05      126.26     40.39 o 
  -3  14   6     4104.67     4112.15    129.50 o 
  -2  14   6     1656.90     1704.26     74.76 o 
  -1  14   6        5.68       40.09     30.47 o 
   0  14   6       32.80       28.50     35.47 o 
   1  14   6      797.93      769.89    109.07 o 
   2  14   6     2419.86     2607.61    269.34 o 
   3  14   6      257.14      225.11     67.25 o 
   4  14   6       88.56      141.13     63.42 o 
   5  14   6       99.39       82.50     64.65 o 
   6  14   6      225.01      146.17    122.80 o 
  -9  15   6      218.18      201.72     73.14 o 
  -8  15   6     4334.10     3917.55    607.99 o 
  -7  15   6     1282.64     1125.88    102.27 o 
  -6  15   6     1738.84     1548.50    108.52 o 
  -5  15   6     1476.44     1329.19    113.14 o 
  -4  15   6       51.43       -6.00     38.24 o 
  -3  15   6       41.78       -2.27     36.25 o 
  -2  15   6       90.66       90.60     34.37 o 
  -1  15   6       38.73       32.45     31.52 o 
   0  15   6      766.13      815.46     83.65 o 
   1  15   6      339.61      313.45     65.22 o 
   2  15   6      105.01       68.91     54.62 o 
   3  15   6     2408.59     2349.22    148.79 o 
   4  15   6     3268.46     3536.14    328.26 o 
   5  15   6        9.43      -66.49     53.25 o 
  -8  16   6        0.04       27.54     84.46 o 
  -7  16   6       75.54      121.90     71.85 o 
  -6  16   6      646.75      652.99     82.72 o 
  -5  16   6     1020.75      991.99     73.56 o 
  -4  16   6       69.09        9.49     41.77 o 
  -3  16   6     1067.34     1007.31     71.86 o 
  -2  16   6     1984.12     2026.10    186.78 o 
  -1  16   6     1786.25     1896.08    107.45 o 
   0  16   6       28.11       57.42     50.62 o 
   1  16   6      631.80      684.87     91.33 o 
   2  16   6      222.35      210.34     69.93 o 
   3  16   6        4.70      -35.34     54.58 o 
  -6  17   6     1466.25     1320.29    151.73 o 
  -5  17   6        1.97       19.79     44.48 o 
  -4  17   6     2418.80     2253.13    110.49 o 
  -3  17   6     1930.00     1910.77     99.79 o 
  -2  17   6      167.46      198.02     50.01 o 
  -1  17   6     2001.82     2147.67    170.42 o 
   0  17   6      708.97      754.91     91.57 o 
   1  17   6       34.21       30.73     56.78 o 
   2  17   6      259.43      272.59     76.36 o 
  -4  18   6       50.94       71.52     45.77 o 
  -3  18   6       16.31       47.28     44.61 o 
  -2  18   6      290.49      282.70     56.44 o 
  -1  18   6      595.55      558.21    106.72 o 
 -14   1   7      339.78      265.17     77.23 o 
 -13   1   7      351.29      298.72     71.49 o 
 -12   1   7     1703.59     1733.65    118.73 o 
 -11   1   7       33.04       93.67     54.34 o 
 -10   1   7     2873.87     3340.20    130.58 o 
  -9   1   7      529.17      552.75     45.35 o 
  -8   1   7     6260.85     7186.18    198.13 o 
  -7   1   7     9376.68    10452.79    273.71 o 
  -6   1   7     5666.27     6405.66    238.87 o 
  -5   1   7    11479.35    12943.38    449.12 o 
  -4   1   7      309.73      328.62     41.80 o 
  -3   1   7     3474.25     3295.33    180.67 o 
  -2   1   7       21.37       65.01     33.35 o 
  -1   1   7     5779.79     6122.86    190.39 o 
   0   1   7     6371.46     6709.77    182.93 o 
   1   1   7     2691.29     2798.56    107.17 o 
   2   1   7      184.17      149.01     26.11 o 
   3   1   7      150.66      134.10     29.04 o 
   4   1   7     4027.74     4045.25    126.53 o 
   5   1   7       62.26       -5.51     28.19 o 
   6   1   7     1458.59     1563.60     74.70 o 
   7   1   7       35.11      -54.46     36.31 o 
   8   1   7      573.90      405.81     84.38 o 
   9   1   7      305.44       97.83     72.02 o 
 -14   2   7      692.76      544.60     92.25 o 
 -13   2   7       82.63       53.67     62.00 o 
 -12   2   7      241.93      233.77     63.11 o 
 -11   2   7     2053.75     2279.99    104.10 o 
 -10   2   7      650.30      717.84     60.93 o 
  -9   2   7      105.59      103.60     34.26 o 
  -8   2   7      409.96      416.46     39.34 o 
  -7   2   7     1165.49     1420.25     64.32 o 
  -6   2   7     3893.22     4072.87    165.27 o 
  -5   2   7     5024.95     5728.93    216.06 o 
  -4   2   7     2399.98     2292.11    108.33 o 
  -3   2   7     1269.66     1332.91     78.36 o 
  -2   2   7      625.94      704.67     61.59 o 
  -1   2   7     2662.49     2874.50    104.17 o 
   0   2   7     2352.23     2533.95     83.77 o 
   1   2   7       36.32       37.46     21.47 o 
   2   2   7       25.95       15.88     21.00 o 
   3   2   7     2004.17     2019.35     76.18 o 
   4   2   7      187.67      175.52     31.24 o 
   5   2   7      829.43      850.82     55.35 o 
   6   2   7        8.26      -41.02     27.35 o 
   7   2   7      123.68       29.26     43.19 o 
   8   2   7       47.20      -73.09     48.72 o 
   9   2   7        0.44      -77.07     51.38 o 
 -14   3   7      132.57       50.19     66.25 o 
 -13   3   7        1.44      -33.33     50.74 o 
 -12   3   7      326.77      322.75     66.13 o 
 -11   3   7      966.98     1018.20     71.67 o 
 -10   3   7       61.66       40.08     36.45 o 
  -9   3   7     4505.67     5366.89    185.39 o 
  -8   3   7       16.85        7.14     28.00 o 
  -7   3   7     1155.60     1257.36     60.39 o 
  -6   3   7     2240.86     2481.06    115.29 o 
  -5   3   7      105.09       71.88     33.90 o 
  -4   3   7     1985.13     1989.61    126.26 o 
  -3   3   7     5643.77     6479.06    239.79 o 
  -2   3   7     2599.40     2771.36    175.48 o 
  -1   3   7     3561.00     3747.35    126.48 o 
   0   3   7      316.34      330.75     30.29 o 
   1   3   7     1672.60     1612.98     54.96 o 
   2   3   7        3.23      -10.43     15.50 o 
   3   3   7       31.66       16.27     25.33 o 
   4   3   7      785.60      731.42     48.42 o 
   5   3   7      143.78       80.17     33.04 o 
   6   3   7      862.52      874.60     59.83 o 
   7   3   7      215.46      126.58     46.46 o 
   8   3   7        1.74      -61.42     40.94 o 
   9   3   7      319.11      111.94     75.36 o 
 -14   4   7      466.95      413.19     85.69 o 
 -13   4   7      282.45      192.83     66.01 o 
 -12   4   7      118.75       83.32     45.06 o 
 -11   4   7       86.27       67.02     41.92 o 
 -10   4   7      230.83      223.85     44.92 o 
  -9   4   7     1809.84     1856.32     91.36 o 
  -8   4   7     3398.66     3474.12    132.44 o 
  -7   4   7     5391.10     5813.30    163.95 o 
  -6   4   7     4721.43     5055.27    196.01 o 
  -5   4   7     1187.17     1114.78    140.36 o 
  -4   4   7     2390.11     2574.92    285.54 o 
  -3   4   7        1.33       -4.84     37.04 o 
  -2   4   7     4011.80     4036.84    160.88 o 
  -1   4   7      677.97      756.79     48.76 o 
   0   4   7     4043.88     4049.35    117.07 o 
   1   4   7      177.49      244.04     23.70 o 
   2   4   7        2.26      -14.38     16.35 o 
   3   4   7      629.71      604.63     43.57 o 
   4   4   7      358.07      281.30     36.16 o 
   5   4   7      699.49      618.25     49.17 o 
   6   4   7       51.84        3.71     38.36 o 
   7   4   7      686.58      816.25     74.53 o 
   8   4   7       57.93      -73.15     51.49 o 
   9   4   7      181.23       62.96     66.79 o 
 -14   5   7       71.36       61.46     94.97 o 
 -13   5   7      119.85       35.56     69.99 o 
 -12   5   7       54.67       22.01     44.40 o 
 -11   5   7       66.00       -0.66     40.80 o 
 -10   5   7       29.53       -3.06     37.89 o 
  -9   5   7       50.07       16.80     37.86 o 
  -8   5   7      588.58      742.61     59.12 o 
  -7   5   7      189.66      193.58     31.19 o 
  -6   5   7       12.16      -28.69     28.41 o 
  -5   5   7       55.30      -12.65     54.72 o 
  -4   5   7        0.42      -14.09     35.53 o 
  -3   5   7     3982.15     4459.06    175.01 o 
  -2   5   7       78.99      100.63     35.28 o 
  -1   5   7      210.88      211.95     25.57 o 
   0   5   7       12.82       21.51     18.64 o 
   1   5   7      111.74       80.83     19.47 o 
   2   5   7      738.34      694.05     37.68 o 
   3   5   7      193.61      152.16     24.53 o 
   4   5   7      323.06      243.96     35.61 o 
   5   5   7       22.54      -26.65     29.21 o 
   6   5   7      217.24      193.99     45.79 o 
   7   5   7        4.89      -56.68     37.79 o 
   8   5   7      146.17        7.01     49.83 o 
   9   5   7       31.40      -66.22     44.15 o 
 -14   6   7       98.77      131.95    104.00 o 
 -13   6   7      637.49      607.43    128.73 o 
 -12   6   7        0.28      -10.66     75.68 o 
 -11   6   7      300.39      218.09     49.52 o 
 -10   6   7      270.39      341.19     49.17 o 
  -9   6   7      156.48      164.52     41.42 o 
  -8   6   7     1764.27     2233.56     98.47 o 
  -7   6   7     2204.64     2515.37    104.21 o 
  -6   6   7     7572.11     8682.74    264.14 o 
  -5   6   7     1056.42     1249.31    111.42 o 
  -4   6   7     4677.77     4270.21    242.75 o 
  -3   6   7     3414.63     3363.09    141.06 o 
  -2   6   7     3945.26     3904.81    160.76 o 
  -1   6   7      712.76      728.35     40.52 o 
   0   6   7     2268.52     2333.64    101.73 o 
   1   6   7      106.82       70.03     22.21 o 
   2   6   7      101.39       83.12     20.93 o 
   3   6   7       49.35       -5.40     20.99 o 
   4   6   7       12.56       -5.33     27.87 o 
   5   6   7     2161.81     2102.74    104.68 o 
   6   6   7      873.15      994.26     76.82 o 
   7   6   7      220.22      135.02     60.75 o 
   8   6   7      157.53       98.05     51.97 o 
   9   6   7      318.06      249.56     98.87 o 
 -13   7   7      244.16      398.49     85.21 o 
 -12   7   7      137.10      172.25     66.40 o 
 -11   7   7       26.05        5.06     55.95 o 
 -10   7   7      102.98      106.62     55.28 o 
  -9   7   7     2682.00     2789.06    115.25 o 
  -8   7   7      136.27       97.81     38.97 o 
  -7   7   7     4071.58     4696.61    163.66 o 
  -6   7   7      120.97      130.05     43.80 o 
  -5   7   7     2142.99     2252.95    112.70 o 
  -4   7   7     2408.11     2298.41    113.21 o 
  -3   7   7     2225.61     2186.03    113.83 o 
  -2   7   7      159.05      147.82     29.84 o 
  -1   7   7     1816.44     1805.47     67.46 o 
   0   7   7      512.23      449.30     29.79 o 
   1   7   7       81.62       40.19     21.47 o 
   2   7   7      228.33      208.58     26.49 o 
   3   7   7       77.77       36.46     24.00 o 
   4   7   7      288.82      252.79     61.81 o 
   5   7   7       23.81      -14.18     56.01 o 
   6   7   7      496.72      473.72     62.05 o 
   7   7   7       98.99       14.24     46.43 o 
   8   7   7        4.35      -66.58     44.39 o 
 -13   8   7      375.43      375.99    131.33 o 
 -12   8   7      370.24      420.91     80.85 o 
 -11   8   7      650.96      623.40    104.00 o 
 -10   8   7      396.91      497.17     76.90 o 
  -9   8   7      159.43      215.13     61.38 o 
  -8   8   7      464.78      484.49     67.54 o 
  -7   8   7     1309.06     1413.60     76.09 o 
  -6   8   7     1752.51     1918.46    110.31 o 
  -5   8   7      297.47      257.80     65.85 o 
  -4   8   7     1036.53      987.29     71.60 o 
  -3   8   7      203.99      278.68     44.20 o 
  -2   8   7     7964.70     8502.59    298.04 o 
  -1   8   7     1559.51     1796.16    109.92 o 
   0   8   7     1119.80     1165.87     68.11 o 
   1   8   7       34.08        7.07     20.69 o 
   2   8   7       14.37      -21.84     22.37 o 
   3   8   7        2.77      -36.96     24.64 o 
   4   8   7       57.74       -5.72     66.26 o 
   5   8   7      275.66      235.29     47.91 o 
   6   8   7      179.42      124.95     49.29 o 
   7   8   7       23.97      -79.78     56.27 o 
   8   8   7       49.50      -43.60     73.58 o 
 -13   9   7        1.49       79.96     67.87 o 
 -12   9   7      396.43      465.13    101.84 o 
 -11   9   7      415.89      545.48     81.89 o 
 -10   9   7       58.52       35.93     56.94 o 
  -9   9   7     1375.15     1352.27    119.27 o 
  -8   9   7     1682.12     1860.37    113.75 o 
  -7   9   7    10242.96    11286.70    424.05 o 
  -6   9   7     1140.11     1283.21     93.67 o 
  -5   9   7    10804.10    11563.46    444.76 o 
  -4   9   7     2350.96     2631.19    132.57 o 
  -3   9   7     8137.64     8023.59    244.98 o 
  -2   9   7        0.86       98.23     45.54 o 
  -1   9   7     2039.18     2090.60     95.97 o 
   0   9   7       61.41       67.86     24.59 o 
   1   9   7      328.18      292.53     33.40 o 
   2   9   7       39.32      -14.13     23.63 o 
   3   9   7        1.47      -40.00     33.70 o 
   4   9   7      438.23      427.41     44.40 o 
   5   9   7      353.41      363.56     87.37 o 
   6   9   7      526.40      586.26     87.26 o 
   7   9   7      670.66      802.54    143.63 o 
   8   9   7       33.36      -38.54     65.37 o 
 -12  10   7        0.14       18.68     63.64 o 
 -11  10   7      465.45      552.83     82.06 o 
 -10  10   7        2.19      -63.65     53.35 o 
  -9  10   7       31.89      -20.57     52.35 o 
  -8  10   7     1456.32     1583.84    105.60 o 
  -7  10   7      194.21      156.95     52.16 o 
  -6  10   7      598.26      534.63     64.47 o 
  -5  10   7       77.26       98.90     35.71 o 
  -4  10   7      532.71      468.06     39.31 o 
  -3  10   7      553.17      614.33     51.23 o 
  -2  10   7        9.27       13.50     24.99 o 
  -1  10   7     1238.56     1227.80    100.43 o 
   0  10   7        0.16        7.90     23.47 o 
   1  10   7       73.92        9.14     25.21 o 
   2  10   7      158.84      195.84     46.30 o 
   3  10   7      240.87      194.64     60.45 o 
   4  10   7      364.12      363.51     51.48 o 
   5  10   7      159.78       90.87     57.90 o 
   6  10   7        0.83      -40.62     56.96 o 
   7  10   7       57.48      -43.80     83.91 o 
 -12  11   7      546.73      590.69    113.40 o 
 -11  11   7       82.68      102.07     63.55 o 
 -10  11   7      749.76      748.68    155.94 o 
  -9  11   7        8.92      -59.82     50.74 o 
  -8  11   7     1041.19     1071.97     92.82 o 
  -7  11   7     1309.03     1211.02    132.20 o 
  -6  11   7       22.25        4.39     53.61 o 
  -5  11   7      836.28      866.31     74.06 o 
  -4  11   7      273.07      243.48     36.12 o 
  -3  11   7      162.75      158.81     32.70 o 
  -2  11   7       34.80      112.79     35.00 o 
  -1  11   7     6596.56     7020.15    489.82 o 
   0  11   7       45.72       71.01     58.36 o 
   1  11   7     2762.20     2560.64    250.85 o 
   2  11   7      925.48      923.29     63.07 o 
   3  11   7        8.72      -16.08     55.24 o 
   4  11   7      341.14      261.85     48.84 o 
   5  11   7       10.03      -15.94     51.13 o 
   6  11   7      166.11       66.95     64.74 o 
   7  11   7       25.97     -114.85     85.76 o 
 -11  12   7       35.19       81.47     65.36 o 
 -10  12   7       34.67       62.25     57.70 o 
  -9  12   7        1.01      -39.45     63.07 o 
  -8  12   7      373.17      493.58     70.91 o 
  -7  12   7     1056.80      936.16    105.79 o 
  -6  12   7     2690.76     2799.85    140.32 o 
  -5  12   7      977.62     1101.16     84.71 o 
  -4  12   7     1507.01     1479.45     66.09 o 
  -3  12   7        0.31      -25.97     26.66 o 
  -2  12   7       84.67       95.34     30.36 o 
  -1  12   7       23.95       66.21     29.26 o 
   0  12   7       94.69      148.34     39.19 o 
   1  12   7        2.11      -30.04     31.07 o 
   2  12   7      125.19       28.88     46.56 o 
   3  12   7       72.12       25.09     89.84 o 
   4  12   7        0.71      -84.41     78.77 o 
   5  12   7      384.16      315.14     74.10 o 
   6  12   7      107.62       56.76     69.57 o 
 -10  13   7      468.02      430.37     76.20 o 
  -9  13   7      242.39      244.95     67.43 o 
  -8  13   7      649.73      595.63     77.56 o 
  -7  13   7      211.96      208.99     92.75 o 
  -6  13   7      876.75      837.32    115.50 o 
  -5  13   7       33.98       16.42     52.19 o 
  -4  13   7      109.96       48.85     37.46 o 
  -3  13   7        5.70      -14.16     27.53 o 
  -2  13   7      583.01      644.18     57.08 o 
  -1  13   7       31.14      -13.36     29.91 o 
   0  13   7      796.80      819.65     69.19 o 
   1  13   7        1.42      -41.65     39.68 o 
   2  13   7      170.92      138.20     54.25 o 
   3  13   7      467.48      373.59    133.93 o 
   4  13   7      731.22      730.11    167.69 o 
   5  13   7        4.21     -108.33    105.11 o 
 -10  14   7        0.36       79.76    107.96 o 
  -9  14   7      463.13      517.41    119.71 o 
  -8  14   7      533.13      576.15    115.01 o 
  -7  14   7       27.94      -28.18     48.14 o 
  -6  14   7      139.06       97.81     53.01 o 
  -5  14   7       31.85       20.47     37.49 o 
  -4  14   7        7.69      -11.17     37.08 o 
  -3  14   7      418.18      415.97     44.66 o 
  -2  14   7     1722.73     1781.14    128.82 o 
  -1  14   7       19.95       38.98     38.42 o 
   0  14   7     2482.55     2245.69    149.91 o 
   1  14   7      291.49      292.77     63.14 o 
   2  14   7      679.29      630.38     85.07 o 
   3  14   7      568.57      675.06     90.91 o 
   4  14   7       28.95      -22.42     77.78 o 
   5  14   7      132.72       68.39    128.98 o 
  -9  15   7       39.48       68.01    108.82 o 
  -8  15   7        4.34        0.35     65.60 o 
  -7  15   7      824.59      686.38     83.72 o 
  -6  15   7        9.78      -12.13     51.52 o 
  -5  15   7      409.04      447.56     55.80 o 
  -4  15   7       61.15       39.14     40.46 o 
  -3  15   7      202.28      213.97     46.35 o 
  -2  15   7       48.40      123.22     74.02 o 
  -1  15   7      477.18      431.70     72.16 o 
   0  15   7      743.49      800.59     94.91 o 
   1  15   7       33.98        6.19     52.40 o 
   2  15   7       48.46       22.40     56.64 o 
   3  15   7        6.91      -83.18     91.82 o 
   4  15   7       25.23      -13.35     60.05 o 
  -7  16   7     1674.27     1377.00    273.17 o 
  -6  16   7      718.47      545.15     81.31 o 
  -5  16   7        2.69      -21.44     45.58 o 
  -4  16   7      209.22      200.38     51.06 o 
  -3  16   7      254.69      341.48     53.24 o 
  -2  16   7      419.71      494.53     53.21 o 
  -1  16   7      836.99      941.74    175.97 o 
   0  16   7      255.10      202.48     63.35 o 
   1  16   7      458.11      507.22     82.16 o 
   2  16   7      251.15      170.69     66.35 o 
  -6  17   7        0.89       96.22     61.58 o 
  -5  17   7       40.74       65.56     44.71 o 
  -4  17   7        0.39       40.58     44.82 o 
  -3  17   7       39.97       53.29     45.09 o 
  -2  17   7       33.66       31.24     52.44 o 
  -1  17   7      480.01      514.53    132.94 o 
   0  17   7      935.84     1025.69    150.19 o 
   1  17   7       83.84       18.34     56.94 o 
 -14   0   8       90.86       90.03     99.67 o 
 -13   0   8      405.64      333.15    112.78 o 
 -12   0   8     1879.87     2179.93    197.12 o 
 -11   0   8     1510.00     1539.73    158.17 o 
 -10   0   8     4605.23     4776.86    208.00 o 
  -9   0   8     5738.71     6962.08    278.72 o 
  -8   0   8     6789.06     7067.40    279.85 o 
  -7   0   8      358.29      452.24     83.23 o 
  -6   0   8    23168.93    25630.28   1225.87 o 
  -5   0   8    10871.81    11084.54    555.00 o 
  -4   0   8      659.19      532.12     77.78 o 
  -3   0   8    15343.44    16116.26    785.88 o 
  -2   0   8      270.95      357.02     74.32 o 
  -1   0   8     6318.12     6824.34    361.71 o 
   0   0   8      513.84      409.63     54.21 o 
   1   0   8      698.14      712.98     66.27 o 
   2   0   8     5030.96     5418.82    224.55 o 
   3   0   8     6203.04     6366.67    381.87 o 
   4   0   8      366.17      346.72     58.16 o 
   5   0   8     1123.68     1075.50    125.27 o 
   6   0   8      839.81      970.38    129.48 o 
   7   0   8       17.72      -83.47     55.65 o 
   8   0   8      279.23      178.32    109.07 o 
   9   0   8      185.37       33.02     99.18 o 
 -14   1   8     2437.24     2296.12    157.83 o 
 -13   1   8      105.32      147.09     68.16 o 
 -12   1   8     3567.10     3833.52    196.07 o 
 -11   1   8      799.40      958.52     94.04 o 
 -10   1   8      298.14      286.10     48.82 o 
  -9   1   8        9.37      -11.96     32.05 o 
  -8   1   8     2911.60     3269.28    110.32 o 
  -7   1   8     6361.58     6844.25    259.70 o 
  -6   1   8        2.98       18.34     55.96 o 
  -5   1   8     2600.71     3002.58    135.55 o 
  -4   1   8     2237.06     2256.11    123.42 o 
  -3   1   8     3502.58     3216.33    174.80 o 
  -2   1   8     7917.08     8668.14    313.42 o 
  -1   1   8      140.78       51.37     31.81 o 
   0   1   8     4219.87     4438.43    132.68 o 
   1   1   8      311.18      301.56     35.53 o 
   2   1   8     2660.27     2712.53    110.19 o 
   3   1   8      116.44       71.08     29.69 o 
   4   1   8      430.27      353.59     40.04 o 
   5   1   8      547.81      489.99     48.36 o 
   6   1   8       44.86        3.89     37.41 o 
   7   1   8       10.22      -56.14     37.43 o 
   8   1   8       63.78      -78.84     52.56 o 
   9   1   8       77.46      -60.57     62.78 o 
 -14   2   8      354.71      269.65     79.12 o 
 -13   2   8     9020.93     9011.42    383.18 o 
 -12   2   8     2823.39     2975.39    167.39 o 
 -11   2   8     1304.12     1396.15     85.89 o 
 -10   2   8     1530.91     1879.49     96.92 o 
  -9   2   8     1625.37     1733.17     77.74 o 
  -8   2   8      231.94      285.96     39.61 o 
  -7   2   8      419.63      523.21     59.78 o 
  -6   2   8       68.18       47.28     39.12 o 
  -5   2   8       88.51       11.78     37.74 o 
  -4   2   8      127.96       18.91     37.62 o 
  -3   2   8       29.74        1.39     38.53 o 
  -2   2   8    16505.86    17842.21    611.78 o 
  -1   2   8    14000.33    13999.80    407.30 o 
   0   2   8      881.79      893.72     51.53 o 
   1   2   8     5727.01     5951.57    170.10 o 
   2   2   8      687.01      634.26     44.40 o 
   3   2   8        0.83      -35.83     23.89 o 
   4   2   8       29.94        6.20     26.78 o 
   5   2   8      143.42       90.74     33.89 o 
   6   2   8      103.70       43.59     39.34 o 
   7   2   8      223.54      194.58     54.56 o 
   8   2   8      108.58       -5.34     56.41 o 
   9   2   8       61.89      -94.50     63.00 o 
 -14   3   8      342.40      336.66     87.27 o 
 -13   3   8      280.70      267.47     76.16 o 
 -12   3   8      465.33      451.27     78.30 o 
 -11   3   8     2493.84     2585.32    117.68 o 
 -10   3   8     2396.38     2770.33    119.54 o 
  -9   3   8      138.98      138.30     44.02 o 
  -8   3   8     3889.06     4423.54    136.03 o 
  -7   3   8    13162.33    14237.32    417.79 o 
  -6   3   8     3043.16     3272.19    143.44 o 
  -5   3   8      851.39      918.38     73.10 o 
  -4   3   8     4676.76     4657.41    314.29 o 
  -3   3   8     2183.44     2221.12    247.51 o 
  -2   3   8     1413.91     1313.84     85.91 o 
  -1   3   8      666.13      704.77     62.78 o 
   0   3   8      202.08      259.05     36.19 o 
   1   3   8     8156.22     8686.31    234.78 o 
   2   3   8     1271.16     1342.45     62.53 o 
   3   3   8     1100.29     1100.75     61.35 o 
   4   3   8     4202.90     4290.20    137.25 o 
   5   3   8     1636.47     1631.21     77.68 o 
   6   3   8       20.25      -44.82     31.93 o 
   7   3   8      863.12      985.74     90.92 o 
   8   3   8      526.03      501.40     88.65 o 
 -14   4   8      614.37      654.51     99.69 o 
 -13   4   8      419.77      388.78     80.94 o 
 -12   4   8       11.70       12.77     47.32 o 
 -11   4   8        1.02      -43.89     39.45 o 
 -10   4   8      231.30      137.37     45.34 o 
  -9   4   8     5979.81     6922.43    231.34 o 
  -8   4   8    11128.90    12015.84    315.25 o 
  -7   4   8     1694.86     1884.60     89.58 o 
  -6   4   8     3705.58     4017.36    168.59 o 
  -5   4   8      214.23      138.39     44.59 o 
  -4   4   8      115.36       74.86     42.05 o 
  -3   4   8        3.89      -36.24     32.75 o 
  -2   4   8     5826.77     5997.41    324.62 o 
  -1   4   8    14417.37    15048.07    436.45 o 
   0   4   8      449.60      492.28     43.71 o 
   1   4   8      643.17      639.59     44.23 o 
   2   4   8      801.02      838.03     51.91 o 
   3   4   8     2219.44     2278.42     87.49 o 
   4   4   8     2391.87     2370.78     92.83 o 
   5   4   8     1402.88     1429.79     73.76 o 
   6   4   8     2016.17     2213.52    113.27 o 
   7   4   8      100.34       37.76     51.63 o 
   8   4   8       53.98      -72.15     48.10 o 
 -14   5   8     4722.82     4871.95    356.77 o 
 -13   5   8      111.59       66.59     62.84 o 
 -12   5   8     6689.78     7043.01    244.32 o 
 -11   5   8     1290.45     1353.63     88.67 o 
 -10   5   8       65.02       47.13     40.83 o 
  -9   5   8      191.04      213.62     46.22 o 
  -8   5   8      316.08      343.88     48.78 o 
  -7   5   8     1236.29     1286.28     75.82 o 
  -6   5   8     1897.66     1867.06    117.42 o 
  -5   5   8        6.34      -68.17     45.45 o 
  -4   5   8     3588.13     4058.24    336.24 o 
  -3   5   8    11831.93    12364.33    616.71 o 
  -2   5   8     4287.66     4791.04    190.41 o 
  -1   5   8     2714.79     2815.37    107.19 o 
   0   5   8     9902.58    10195.41    266.53 o 
   1   5   8     1243.66     1234.34     51.06 o 
   2   5   8      276.01      309.12     30.59 o 
   3   5   8      619.54      634.60     48.36 o 
   4   5   8       18.18      -19.26     28.93 o 
   5   5   8      264.93      253.03     40.40 o 
   6   5   8     1074.04     1146.08     85.65 o 
   7   5   8        3.98      -59.53     39.69 o 
   8   5   8      559.50      633.81    128.90 o 
 -14   6   8      606.01      513.20    136.89 o 
 -13   6   8        4.36       23.85     62.35 o 
 -12   6   8      286.17      358.51     77.78 o 
 -11   6   8        1.69        8.99     43.86 o 
 -10   6   8     1062.87     1112.89     76.49 o 
  -9   6   8      598.55      644.40     60.72 o 
  -8   6   8       86.78      125.21     50.38 o 
  -7   6   8       20.19        8.96     38.57 o 
  -6   6   8     1627.70     1823.46    106.64 o 
  -5   6   8     6907.71     7356.95    299.88 o 
  -4   6   8      949.54     1023.89     76.86 o 
  -3   6   8     1280.76     1207.89     79.19 o 
  -2   6   8      731.73      744.14     63.74 o 
  -1   6   8      148.36      140.16     26.26 o 
   0   6   8     3178.52     3384.23    106.32 o 
   1   6   8      257.78      215.50     29.59 o 
   2   6   8     2740.74     2722.82     84.93 o 
   3   6   8     1838.67     1758.52     98.62 o 
   4   6   8       15.30      -22.18     29.94 o 
   5   6   8      682.64      681.88     70.25 o 
   6   6   8      858.24      890.00    127.35 o 
   7   6   8       52.13      -40.96     41.40 o 
   8   6   8       45.61      -73.82     49.21 o 
 -13   7   8       74.85      169.38     74.72 o 
 -12   7   8        8.44        0.52     65.11 o 
 -11   7   8        3.89       44.29     61.45 o 
 -10   7   8      859.24      955.93     91.29 o 
  -9   7   8      836.11      913.10     70.07 o 
  -8   7   8     8419.67     9580.26    304.12 o 
  -7   7   8    19477.69    21345.39   1572.87 o 
  -6   7   8      139.96      138.07     42.09 o 
  -5   7   8     6525.91     6723.84    255.18 o 
  -4   7   8      397.24      486.61     79.64 o 
  -3   7   8       44.73       28.17     37.22 o 
  -2   7   8       52.83        8.34     41.43 o 
  -1   7   8      121.48      129.98     27.03 o 
   0   7   8      548.41      548.66     40.21 o 
   1   7   8      301.91      332.51     35.05 o 
   2   7   8      235.80      273.02     34.24 o 
   3   7   8        1.09      -40.61     27.07 o 
   4   7   8     3613.48     4004.14    159.75 o 
   5   7   8     3037.38     3430.28    245.40 o 
   6   7   8        6.37      -50.63     38.40 o 
   7   7   8      488.70      579.78     77.84 o 
   8   7   8      126.51       28.08     54.50 o 
 -13   8   8     6822.94     6850.77    539.23 o 
 -12   8   8     1273.68     1424.86    118.98 o 
 -11   8   8     2951.89     3277.02    175.01 o 
 -10   8   8     3359.15     3758.48    184.31 o 
  -9   8   8        5.56       18.61     51.93 o 
  -8   8   8      831.70      930.78     88.57 o 
  -7   8   8      158.10      223.04     53.76 o 
  -6   8   8        0.74      -42.93     88.36 o 
  -5   8   8     1324.08     1246.26     87.06 o 
  -4   8   8     1220.91     1203.33     82.77 o 
  -3   8   8        7.49       16.73     37.79 o 
  -2   8   8     2031.17     2151.33     90.25 o 
  -1   8   8     5972.81     5797.27    179.96 o 
   0   8   8       26.01       30.22     23.95 o 
   1   8   8     2773.91     3028.69    102.16 o 
   2   8   8      819.11      829.72     51.59 o 
   3   8   8       11.77      -35.95     28.77 o 
   4   8   8       14.08      -11.67     35.62 o 
   5   8   8       64.82       13.87     42.92 o 
   6   8   8      102.62       84.13     47.74 o 
   7   8   8      133.40      113.00     70.58 o 
 -13   9   8        0.17       78.35     93.67 o 
 -12   9   8      982.86     1135.10    192.11 o 
 -11   9   8     1717.42     1854.13    133.99 o 
 -10   9   8       38.15       55.19     58.60 o 
  -9   9   8      245.82      319.22     66.20 o 
  -8   9   8      102.66       99.89     56.82 o 
  -7   9   8      263.63      235.75     58.90 o 
  -6   9   8      570.94      591.70    148.21 o 
  -5   9   8       43.37       90.65     68.14 o 
  -4   9   8      652.68      641.15     62.38 o 
  -3   9   8     1052.20     1178.64     81.84 o 
  -2   9   8     1381.35     1466.19    102.14 o 
  -1   9   8      525.19      528.63     41.04 o 
   0   9   8      873.40      880.96     51.35 o 
   1   9   8      613.50      625.26     44.13 o 
   2   9   8       53.63       29.74     27.83 o 
   3   9   8     1463.34     1301.13     76.07 o 
   4   9   8      221.88      164.07     46.48 o 
   5   9   8      196.47      130.91     83.84 o 
   6   9   8      112.00       88.18     68.26 o 
   7   9   8       18.41      -86.71     57.81 o 
 -12  10   8       75.13      117.77     72.67 o 
 -11  10   8      520.53      640.53     87.46 o 
 -10  10   8       48.82       27.06     60.73 o 
  -9  10   8     5566.58     6414.88    271.20 o 
  -8  10   8     7522.77     7405.19    414.15 o 
  -7  10   8       69.57      112.60     56.28 o 
  -6  10   8     7225.41     7568.91    432.76 o 
  -5  10   8      112.24      107.60     52.53 o 
  -4  10   8      833.69      866.17     73.08 o 
  -3  10   8      313.84      321.13     42.57 o 
  -2  10   8       90.11       80.52     28.55 o 
  -1  10   8       93.54      113.05     34.76 o 
   0  10   8      416.30      396.03     39.27 o 
   1  10   8       46.50       39.78     27.20 o 
   2  10   8       21.13      -24.38     26.54 o 
   3  10   8     1770.21     1923.34     97.29 o 
   4  10   8     1014.78      969.04    128.80 o 
   5  10   8     1083.96     1214.94    110.50 o 
   6  10   8     1522.59     1805.33    177.09 o 
 -12  11   8      965.17     1092.79    191.12 o 
 -11  11   8      183.62      215.52    116.80 o 
 -10  11   8       23.18      -31.46     56.92 o 
  -9  11   8      165.41      180.62     63.54 o 
  -8  11   8      561.93      578.16     77.55 o 
  -7  11   8     1086.49     1096.88     93.08 o 
  -6  11   8     1571.88     1605.48    113.09 o 
  -5  11   8       28.89       20.86     46.04 o 
  -4  11   8      447.61      505.80    116.86 o 
  -3  11   8      853.25      820.23     50.72 o 
  -2  11   8     1159.24     1183.79     61.30 o 
  -1  11   8       39.10       94.07     36.28 o 
   0  11   8     2275.22     2256.79    158.23 o 
   1  11   8      650.73      638.24     55.52 o 
   2  11   8       96.18       24.17     34.85 o 
   3  11   8       91.29       60.99     63.16 o 
   4  11   8      525.22      486.07     80.76 o 
   5  11   8      119.31       96.44     62.63 o 
   6  11   8        2.86      -87.01     58.01 o 
 -11  12   8      280.14      196.70     74.47 o 
 -10  12   8     1281.25     1447.14    114.12 o 
  -9  12   8      364.92      501.20     80.49 o 
  -8  12   8      374.09      356.68     69.01 o 
  -7  12   8      358.97      331.28     64.35 o 
  -6  12   8      219.58      209.81     59.29 o 
  -5  12   8     1353.72     1290.11     94.88 o 
  -4  12   8     1670.03     1688.68     73.37 o 
  -3  12   8       25.15       74.97     35.97 o 
  -2  12   8     5070.68     5420.14    403.02 o 
  -1  12   8     6377.27     6494.46    568.54 o 
   0  12   8      156.81      193.25     42.15 o 
   1  12   8      437.60      424.58     52.13 o 
   2  12   8      845.63      886.19     97.20 o 
   3  12   8       50.92      -13.61     47.23 o 
   4  12   8       59.39      -95.47    104.25 o 
   5  12   8        6.58      -62.23     59.05 o 
 -10  13   8     1158.88     1240.39    108.77 o 
  -9  13   8       17.82       21.26     59.46 o 
  -8  13   8     1364.20     1395.30    109.96 o 
  -7  13   8     2337.80     2309.16    187.47 o 
  -6  13   8      241.77      415.01     99.18 o 
  -5  13   8     1403.56     1304.48    180.42 o 
  -4  13   8     1275.68     1334.31     67.15 o 
  -3  13   8      364.65      397.56     44.19 o 
  -2  13   8      313.69      272.84     44.64 o 
  -1  13   8      425.79      394.37     60.36 o 
   0  13   8        0.37       -0.89     36.60 o 
   1  13   8      214.62      202.92     55.26 o 
   2  13   8       86.77       33.97     46.82 o 
   3  13   8      446.72      385.48     75.19 o 
   4  13   8     2101.49     2196.26    239.78 o 
  -9  14   8      770.42      680.15    128.73 o 
  -8  14   8      633.86      743.83    130.59 o 
  -7  14   8      173.33      147.53     94.23 o 
  -6  14   8     1593.82     1461.92    242.01 o 
  -5  14   8      772.04      837.83     81.03 o 
  -4  14   8        4.23       -0.95     36.25 o 
  -3  14   8      608.64      651.04     53.02 o 
  -2  14   8      529.53      562.21     59.14 o 
  -1  14   8      189.36      181.83     44.54 o 
   0  14   8       56.27       71.94     52.25 o 
   1  14   8      281.82      274.45     62.29 o 
   2  14   8     1455.38     1468.51    117.51 o 
   3  14   8     1030.38     1021.36    105.44 o 
   4  14   8       43.44      -65.91    121.31 o 
  -8  15   8      549.33      425.40    111.05 o 
  -7  15   8        0.49      -38.72     45.80 o 
  -6  15   8      141.67      101.49     84.03 o 
  -5  15   8       62.12       72.47     54.25 o 
  -4  15   8      725.02      653.70     64.28 o 
  -3  15   8     2792.55     2964.30    388.36 o 
  -2  15   8     1131.35     1077.56    102.93 o 
  -1  15   8     1010.19     1082.45    144.27 o 
   0  15   8     3065.56     3180.93    327.89 o 
   1  15   8      200.85      203.66     62.53 o 
   2  15   8      175.32      130.00     61.06 o 
  -7  16   8       43.27       46.25     71.72 o 
  -6  16   8      602.57      555.61     91.76 o 
  -5  16   8      703.96      726.30    120.14 o 
  -4  16   8      142.11      153.67     49.48 o 
  -3  16   8     1235.19     1218.29    114.20 o 
  -2  16   8      305.05      332.12     54.28 o 
  -1  16   8        9.92       56.89     53.54 o 
   0  16   8       15.40       51.03     52.36 o 
   1  16   8       11.55      -19.88     53.69 o 
  -4  17   8      734.99      780.35     74.21 o 
  -3  17   8       11.90       48.23     57.87 o 
  -2  17   8       46.32       23.03     57.69 o 
 -14   1   9       50.75       60.43     73.40 o 
 -13   1   9      906.29      890.46    105.27 o 
 -12   1   9      469.32      497.59     82.62 o 
 -11   1   9     3824.07     4146.68    162.53 o 
 -10   1   9      104.11       72.14     45.18 o 
  -9   1   9     4850.92     5011.46    154.15 o 
  -8   1   9      439.08      462.72     45.64 o 
  -7   1   9     7693.80     7758.39    292.58 o 
  -6   1   9        9.93       54.79     43.37 o 
  -5   1   9     3875.23     3775.91    163.23 o 
  -4   1   9      157.76      127.92     44.90 o 
  -3   1   9     1396.69     1416.05     92.42 o 
  -2   1   9     5362.25     5655.41    239.54 o 
  -1   1   9        5.39      -34.50     38.32 o 
   0   1   9     3256.59     3423.45    112.85 o 
   1   1   9      566.85      575.12     46.44 o 
   2   1   9        6.77      -16.02     25.65 o 
   3   1   9      985.83     1027.06     70.86 o 
   4   1   9       47.09       38.43     33.58 o 
   5   1   9     1178.10     1289.56     82.29 o 
   6   1   9        2.20      -58.29     39.22 o 
   7   1   9      128.41       19.29     60.72 o 
   8   1   9        0.20      -77.62     51.75 o 
 -14   2   9       76.57      116.58     74.98 o 
 -13   2   9       68.07      122.47    101.22 o 
 -12   2   9      164.36      185.32     67.86 o 
 -11   2   9        3.28      -16.30     46.78 o 
 -10   2   9      832.25      916.38     73.53 o 
  -9   2   9       54.35       32.24     36.52 o 
  -8   2   9     1783.19     1732.02     81.50 o 
  -7   2   9      174.03      232.25     55.22 o 
  -6   2   9     1780.60     1999.76    112.54 o 
  -5   2   9       76.87       94.94     45.72 o 
  -4   2   9      863.55      891.85     72.42 o 
  -3   2   9     1066.89     1072.33     83.66 o 
  -2   2   9      652.54      667.36     77.04 o 
  -1   2   9     1610.31     1709.83     82.94 o 
   0   2   9      734.91      665.98     47.49 o 
   1   2   9      360.45      351.41     39.68 o 
   2   2   9      471.95      453.21     49.20 o 
   3   2   9        5.26      -28.97     29.32 o 
   4   2   9      313.50      281.32     41.26 o 
   5   2   9       16.90      -47.99     31.99 o 
   6   2   9      105.90       38.89     50.35 o 
   7   2   9        8.76      -73.47     48.98 o 
   8   2   9       12.72      -81.00     54.00 o 
 -14   3   9      257.16      299.06    109.07 o 
 -13   3   9     1769.98     1690.64    130.68 o 
 -12   3   9      184.64      228.24     57.00 o 
 -11   3   9      133.10      125.30     51.35 o 
 -10   3   9     1220.08     1261.42     85.31 o 
  -9   3   9     1240.55     1316.17     82.71 o 
  -8   3   9       10.25      102.01     36.09 o 
  -7   3   9     1880.80     2034.24    115.65 o 
  -6   3   9       55.00       15.80     44.21 o 
  -5   3   9      105.44      124.31     48.38 o 
  -4   3   9       24.01      -10.05     41.11 o 
  -3   3   9        3.03      -31.79     38.90 o 
  -2   3   9        5.02       -8.14     36.64 o 
  -1   3   9       62.94       75.53     33.31 o 
   0   3   9     2234.27     2367.26    123.77 o 
   1   3   9      236.41      237.76     36.06 o 
   2   3   9      464.96      517.14     44.87 o 
   3   3   9      656.62      626.58     49.84 o 
   4   3   9      313.32      274.66     42.36 o 
   5   3   9      623.09      644.35     57.20 o 
   6   3   9      229.58      115.00     49.69 o 
   7   3   9       34.31      -63.46     42.31 o 
   8   3   9        4.12      -89.51     59.67 o 
 -14   4   9      533.20      606.18     98.37 o 
 -13   4   9      198.52      155.67     72.53 o 
 -12   4   9      985.11     1025.76     82.49 o 
 -11   4   9      141.45       81.11     50.07 o 
 -10   4   9      316.43      364.38     56.52 o 
  -9   4   9      629.48      629.23     68.59 o 
  -8   4   9     7844.76     8694.59    287.58 o 
  -7   4   9      291.84      405.77     61.23 o 
  -6   4   9     5479.92     5941.55    235.17 o 
  -5   4   9       28.94       28.34     46.30 o 
  -4   4   9     1018.51     1035.63     83.67 o 
  -3   4   9      197.91      230.11     49.51 o 
  -2   4   9        0.45       15.98     39.41 o 
  -1   4   9     1815.29     1776.47    103.15 o 
   0   4   9       90.59      116.28     34.89 o 
   1   4   9      208.95      251.51     35.29 o 
   2   4   9       52.85       41.68     29.75 o 
   3   4   9      245.10      251.51     39.19 o 
   4   4   9      595.76      536.25     50.65 o 
   5   4   9      613.98      646.36     57.15 o 
   6   4   9      800.56      759.09     76.85 o 
   7   4   9       41.93      -67.06     48.89 o 
 -14   5   9      373.61      380.76    134.42 o 
 -13   5   9       10.21       -6.66     61.18 o 
 -12   5   9      587.50      606.53     71.33 o 
 -11   5   9      401.75      446.92     63.69 o 
 -10   5   9     1461.45     1604.83     94.27 o 
  -9   5   9      301.60      331.37     53.21 o 
  -8   5   9        4.13       31.88     37.98 o 
  -7   5   9      312.95      430.20    105.73 o 
  -6   5   9      484.92      635.97     69.70 o 
  -5   5   9      244.91      236.73     57.58 o 
  -4   5   9      470.73      580.10     62.96 o 
  -3   5   9     2411.67     2503.33    123.12 o 
  -2   5   9      454.96      632.78     87.18 o 
  -1   5   9      984.48     1054.67     65.53 o 
   0   5   9       29.80       28.50     31.47 o 
   1   5   9      129.24      108.64     35.45 o 
   2   5   9        7.22      -20.69     28.24 o 
   3   5   9       31.68      -11.35     30.70 o 
   4   5   9      277.62      286.28     43.66 o 
   5   5   9       14.61      -52.09     36.00 o 
   6   5   9       96.12       22.19     47.02 o 
   7   5   9        3.42      -68.97     45.98 o 
 -14   6   9       88.58      106.84    116.61 o 
 -13   6   9     1337.42     1402.95    127.15 o 
 -12   6   9     1972.80     2038.08    141.08 o 
 -11   6   9     1162.19     1228.15     87.70 o 
 -10   6   9     2900.75     3185.69    136.98 o 
  -9   6   9      587.00      589.00     61.98 o 
  -8   6   9     2873.13     3061.90    127.79 o 
  -7   6   9      382.00      490.12     56.36 o 
  -6   6   9      206.65      207.61     57.06 o 
  -5   6   9     1132.08     1135.52     87.93 o 
  -4   6   9      160.48      182.93     50.47 o 
  -3   6   9       36.86        8.29     57.75 o 
  -2   6   9        7.42       29.26     37.68 o 
  -1   6   9     3203.18     3200.86    121.84 o 
   0   6   9     1511.05     1667.95     84.03 o 
   1   6   9     1550.31     1519.74     67.60 o 
   2   6   9     1100.16     1131.68     63.45 o 
   3   6   9      607.94      646.51     53.35 o 
   4   6   9      955.87     1020.59     78.97 o 
   5   6   9      380.75      438.13     61.13 o 
   6   6   9      522.87      506.45     70.80 o 
   7   6   9        4.08      -67.48     44.99 o 
 -13   7   9     1150.05     1352.33    126.66 o 
 -12   7   9       16.16       -4.35     66.29 o 
 -11   7   9      893.21     1046.41    104.09 o 
 -10   7   9      330.24      322.39     75.95 o 
  -9   7   9      732.21      797.16     69.48 o 
  -8   7   9     1263.54     1271.75    117.85 o 
  -7   7   9     3412.84     3721.42    179.93 o 
  -6   7   9      266.60      305.11     60.39 o 
  -5   7   9      991.28     1088.66     85.98 o 
  -4   7   9      732.50      598.21    131.02 o 
  -3   7   9      242.81      192.09     67.77 o 
  -2   7   9      121.06      101.15     44.94 o 
  -1   7   9      760.44      826.84     60.00 o 
   0   7   9       22.81        5.29     25.02 o 
   1   7   9      190.15      211.05     32.76 o 
   2   7   9      302.32      285.50     47.64 o 
   3   7   9      182.20      140.95     38.40 o 
   4   7   9      294.69      304.97     56.17 o 
   5   7   9      827.15      884.32     80.03 o 
   6   7   9       34.19      -48.70     45.17 o 
   7   7   9      117.87       -2.93     52.00 o 
 -13   8   9     1012.38     1357.77    135.53 o 
 -12   8   9      283.94      334.08    128.86 o 
 -11   8   9      581.39      665.82     92.43 o 
 -10   8   9      275.96      344.60     78.41 o 
  -9   8   9       31.09       45.14     63.05 o 
  -8   8   9     1096.66     1012.44     97.80 o 
  -7   8   9       60.44       87.29     55.09 o 
  -6   8   9     1227.49     1291.34     96.31 o 
  -5   8   9       15.93      -14.67     48.17 o 
  -4   8   9        3.99        2.88     40.73 o 
  -3   8   9      300.52      267.12     50.96 o 
  -2   8   9      187.82      223.20     91.82 o 
  -1   8   9     1142.05     1103.76     57.98 o 
   0   8   9       83.64      103.47     30.04 o 
   1   8   9      185.01      201.45     35.30 o 
   2   8   9      385.09      364.23     54.70 o 
   3   8   9        1.63      -52.92     38.67 o 
   4   8   9      112.50       37.71     51.83 o 
   5   8   9      155.70      123.15     52.43 o 
   6   8   9      221.65      218.39     75.91 o 
 -12   9   9      482.27      545.91     95.28 o 
 -11   9   9     1740.65     1894.57    134.88 o 
 -10   9   9      626.96      711.97     95.90 o 
  -9   9   9     4474.45     4951.74    227.49 o 
  -8   9   9        5.91      -24.29     57.73 o 
  -7   9   9     1413.47     1274.10    103.09 o 
  -6   9   9       51.99       17.23     52.04 o 
  -5   9   9      619.13      493.03     96.40 o 
  -4   9   9      381.03      374.58     56.17 o 
  -3   9   9      895.08      872.69     76.66 o 
  -2   9   9      744.27      709.62     74.78 o 
  -1   9   9      364.75      341.06     37.94 o 
   0   9   9     1796.68     1747.17     74.66 o 
   1   9   9      646.24      644.95     57.93 o 
   2   9   9     1305.91     1594.78     91.88 o 
   3   9   9     1016.68     1083.41     97.28 o 
   4   9   9      247.97      177.72    121.75 o 
   5   9   9      576.62      676.30     93.52 o 
   6   9   9        8.43      -85.03     56.69 o 
 -12  10   9      209.13      305.93     86.08 o 
 -11  10   9        2.47        3.74     65.11 o 
 -10  10   9      523.25      434.24     79.41 o 
  -9  10   9        6.14       82.74     63.57 o 
  -8  10   9        0.51      -18.87     59.74 o 
  -7  10   9     1770.33     1756.12    118.35 o 
  -6  10   9       29.57       34.15     51.88 o 
  -5  10   9     1025.81      986.09    119.09 o 
  -4  10   9      109.46      115.40     50.04 o 
  -3  10   9        0.89      -53.80     42.68 o 
  -2  10   9      256.79      278.64     43.68 o 
  -1  10   9        0.12        6.16     26.44 o 
   0  10   9      663.78      693.84     51.39 o 
   1  10   9       32.27       13.92     30.06 o 
   2  10   9        0.55      -44.86     31.53 o 
   3  10   9       42.21      -41.40     56.58 o 
   4  10   9        2.37      -56.21     88.05 o 
   5  10   9       17.09      -13.61     61.08 o 
 -11  11   9      600.30      650.44     96.68 o 
 -10  11   9        7.05      116.13     70.69 o 
  -9  11   9       38.99      101.80     63.38 o 
  -8  11   9       10.33       78.83     61.03 o 
  -7  11   9     1267.20     1419.85    109.92 o 
  -6  11   9      100.45      103.77    108.39 o 
  -5  11   9      817.65      750.06     63.91 o 
  -4  11   9      165.12      146.74     53.68 o 
  -3  11   9      245.62      250.73     39.39 o 
  -2  11   9     1451.92     1460.34     80.98 o 
  -1  11   9      233.48      231.68     48.52 o 
   0  11   9      450.70      458.88     54.82 o 
   1  11   9      277.84      182.96     44.74 o 
   2  11   9      298.13      334.24     50.57 o 
   3  11   9      176.67       81.82    101.16 o 
   4  11   9      591.09      547.44    155.57 o 
   5  11   9      590.03      532.19     93.67 o 
 -11  12   9      340.27      318.52     84.50 o 
 -10  12   9      208.00      270.07     81.22 o 
  -9  12   9      847.22      954.11    130.77 o 
  -8  12   9      882.06      908.55    112.29 o 
  -7  12   9       14.99       46.23     58.13 o 
  -6  12   9      365.28      392.53     68.80 o 
  -5  12   9       23.85       13.67     51.58 o 
  -4  12   9      258.26      182.17     44.89 o 
  -3  12   9      437.77      496.84     53.72 o 
  -2  12   9       50.58       66.67     48.36 o 
  -1  12   9      482.65      441.84     53.09 o 
   0  12   9      606.23      609.84     58.91 o 
   1  12   9       44.80      -21.24     43.46 o 
   2  12   9      178.08      121.46     56.31 o 
   3  12   9       72.12      -18.67    117.23 o 
   4  12   9      139.75      -28.20    112.53 o 
 -10  13   9       69.32       61.35     71.25 o 
  -9  13   9      166.20      227.06     74.04 o 
  -8  13   9      271.22      276.74     70.64 o 
  -7  13   9      386.01      589.01    117.85 o 
  -6  13   9     1796.31     1783.10    167.44 o 
  -5  13   9       80.46       94.80     53.46 o 
  -4  13   9      150.09      205.03     47.62 o 
  -3  13   9     1000.93      939.27     68.05 o 
  -2  13   9      587.10      652.62     71.34 o 
  -1  13   9      519.28      474.91     61.55 o 
   0  13   9       41.89       52.10     38.65 o 
   1  13   9      138.45       87.88     50.38 o 
   2  13   9       14.02      -63.09     65.29 o 
   3  13   9        5.98     -143.94    102.02 o 
  -9  14   9        0.06        1.36    100.91 o 
  -8  14   9      339.62      472.52    124.28 o 
  -7  14   9        0.16      131.45     93.49 o 
  -6  14   9     2005.83     1773.09    265.13 o 
  -5  14   9      367.10      457.69     73.46 o 
  -4  14   9      685.03      718.60     88.52 o 
  -3  14   9      339.74      426.72     61.43 o 
  -2  14   9       12.35       17.93     41.56 o 
  -1  14   9       95.99      113.68     46.61 o 
   0  14   9        4.51        0.20     50.14 o 
   1  14   9        7.76      -26.32     52.48 o 
   2  14   9      165.99       32.29     60.89 o 
  -8  15   9       40.62        2.04     55.31 o 
  -7  15   9       25.64        6.93     58.49 o 
  -6  15   9        0.65      -16.01     49.85 o 
  -5  15   9       24.60       68.13     54.17 o 
  -4  15   9       80.58      100.51     46.07 o 
  -3  15   9        3.70       34.93     42.50 o 
  -2  15   9       21.18       37.15     43.39 o 
  -1  15   9       59.45       84.24     47.88 o 
   0  15   9       20.78      -10.44     50.61 o 
   1  15   9        1.59       19.18     57.02 o 
  -6  16   9      423.95      400.52     77.18 o 
  -5  16   9      749.17      730.07     90.75 o 
  -4  16   9      102.49      132.70     58.78 o 
  -3  16   9      482.01      498.17     76.73 o 
  -2  16   9      127.87      116.03     48.82 o 
  -1  16   9      566.12      622.81    102.45 o 
 -14   0  10      178.57      208.50    112.66 o 
 -13   0  10     2985.96     3221.79    264.89 o 
 -12   0  10     9049.15     9395.92    562.30 o 
 -11   0  10       93.90       86.32     89.53 o 
 -10   0  10     3040.85     2978.27    157.72 o 
  -9   0  10     3343.73     3164.72    158.90 o 
  -8   0  10        0.07      -41.43     69.25 o 
  -7   0  10     1564.50     1795.46    161.01 o 
  -6   0  10      544.40      588.76     98.44 o 
  -5   0  10     2574.64     2754.10    195.26 o 
  -4   0  10      139.26      116.12     71.48 o 
  -3   0  10     2516.16     2410.32    178.69 o 
  -2   0  10      415.04      278.74     78.90 o 
  -1   0  10     3006.94     3062.52    205.28 o 
   0   0  10     3013.79     3068.62    154.37 o 
   1   0  10      304.61      247.67     56.62 o 
   2   0  10      418.23      582.58     70.90 o 
   3   0  10      111.31      115.96     52.37 o 
   4   0  10      823.77      918.09     90.11 o 
   5   0  10       98.73      136.80     61.94 o 
   6   0  10       19.91       -9.30    109.44 o 
   7   0  10       72.55       79.44    167.50 o 
 -14   1  10      293.88      320.98     87.99 o 
 -13   1  10      387.70      455.89     92.84 o 
 -12   1  10      343.06      366.43     79.96 o 
 -11   1  10       85.69       19.72     49.32 o 
 -10   1  10        7.54      -36.37     38.32 o 
  -9   1  10      499.49      525.04     50.18 o 
  -8   1  10        0.95      -13.74     54.51 o 
  -7   1  10     3779.06     4136.68    184.54 o 
  -6   1  10     2624.96     2825.00    141.59 o 
  -5   1  10     1120.96     1239.58     95.44 o 
  -4   1  10     1889.88     1883.33    111.75 o 
  -3   1  10      164.32      130.95     48.64 o 
  -2   1  10      465.47      507.73     62.77 o 
  -1   1  10      244.96      178.32     67.46 o 
   0   1  10     1934.52     2068.27     85.08 o 
   1   1  10      564.28      652.35     51.40 o 
   2   1  10        7.75      -11.64     29.78 o 
   3   1  10      289.69      335.81     45.91 o 
   4   1  10       87.52       88.63     39.42 o 
   5   1  10      762.98     1103.77    136.02 o 
   6   1  10      147.86      117.27     48.30 o 
   7   1  10      117.15       96.25     78.45 o 
 -14   2  10      695.18      686.49    103.39 o 
 -13   2  10      286.57      331.12    107.65 o 
 -12   2  10      272.16      208.57     72.60 o 
 -11   2  10       88.36       46.89     50.74 o 
 -10   2  10      635.57      627.40     66.69 o 
  -9   2  10        4.75      -49.41     32.94 o 
  -8   2  10     5130.43     5268.93    219.64 o 
  -7   2  10     5678.74     5759.47    234.53 o 
  -6   2  10     3388.12     3623.71    179.25 o 
  -5   2  10     6831.59     7167.31    278.01 o 
  -4   2  10       68.09       60.88     48.54 o 
  -3   2  10     1082.25     1065.69     86.96 o 
  -2   2  10     1017.49      915.18     80.60 o 
  -1   2  10       84.81       90.77     56.76 o 
   0   2  10       28.58        2.22     33.88 o 
   1   2  10        2.19      -26.63     27.03 o 
   2   2  10      488.27      475.82     48.59 o 
   3   2  10     1140.77     1235.22     70.11 o 
   4   2  10     2942.35     3339.90    143.19 o 
   5   2  10       22.77      -31.15     38.76 o 
   6   2  10      890.28     1077.03    116.17 o 
   7   2  10      297.58      195.78     75.26 o 
 -14   3  10     3044.17     3025.41    187.55 o 
 -13   3  10     1331.11     1440.00    127.90 o 
 -12   3  10      789.05      803.97     77.44 o 
 -11   3  10     3620.05     3800.86    156.69 o 
 -10   3  10     1826.63     1721.78     97.33 o 
  -9   3  10      102.32       70.86     38.56 o 
  -8   3  10     6402.81     6274.91    250.82 o 
  -7   3  10      330.36      256.70     60.97 o 
  -6   3  10      509.46      522.78     68.40 o 
  -5   3  10      937.72     1065.94     90.97 o 
  -4   3  10      551.38      564.75     66.66 o 
  -3   3  10     6127.06     6420.77    251.31 o 
  -2   3  10     6209.38     6532.62    253.73 o 
  -1   3  10      194.70      163.50     38.55 o 
   0   3  10     1759.93     1853.88     90.99 o 
   1   3  10     1485.23     1666.47     89.57 o 
   2   3  10      384.78      445.67     53.69 o 
   3   3  10      278.43      245.13     42.65 o 
   4   3  10      546.10      546.81     53.58 o 
   5   3  10       69.85       13.69     51.22 o 
   6   3  10       72.93      -50.14     46.38 o 
   7   3  10      102.56      -31.46     55.57 o 
 -14   4  10      167.31      150.48     83.70 o 
 -13   4  10     1786.39     1847.23    138.93 o 
 -12   4  10     1736.45     1909.66    193.52 o 
 -11   4  10     1257.38     1288.54     90.43 o 
 -10   4  10      959.20      967.54     77.87 o 
  -9   4  10     3231.72     3083.48    169.74 o 
  -8   4  10     5125.47     5427.13    224.26 o 
  -7   4  10     1298.81     1431.87    141.29 o 
  -6   4  10     2314.99     2509.13    131.44 o 
  -5   4  10     2643.35     2777.66    150.87 o 
  -4   4  10      608.58      724.74     80.69 o 
  -3   4  10      732.09      839.22     75.43 o 
  -2   4  10      202.24      226.30     52.64 o 
  -1   4  10     8344.64     8512.50    331.65 o 
   0   4  10     3544.62     3877.33    179.77 o 
   1   4  10     1593.34     1591.56     75.53 o 
   2   4  10      690.57      665.54     54.07 o 
   3   4  10      393.47      416.55     48.27 o 
   4   4  10      136.55       87.05     39.05 o 
   5   4  10       25.02      -59.43     39.62 o 
   6   4  10      141.09       55.97     81.07 o 
 -14   5  10        5.43      -96.21     92.25 o 
 -13   5  10      105.82      158.06     63.99 o 
 -12   5  10       99.13      171.32     60.79 o 
 -11   5  10     1195.71     1142.96     85.79 o 
 -10   5  10     2510.31     2527.63    122.77 o 
  -9   5  10      842.86      932.13     79.26 o 
  -8   5  10       83.52       91.79     46.74 o 
  -7   5  10     6005.90     6347.26    254.23 o 
  -6   5  10     8665.55     8976.80    639.15 o 
  -5   5  10       63.42      132.78     53.14 o 
  -4   5  10     7014.36     7646.58    291.83 o 
  -3   5  10     4226.72     4214.52    302.42 o 
  -2   5  10        8.88       32.97     45.99 o 
  -1   5  10       13.59      -21.02     39.28 o 
   0   5  10      274.45      354.82     46.88 o 
   1   5  10      342.28      386.85     51.03 o 
   2   5  10     1263.73     1410.65     73.44 o 
   3   5  10      206.37      205.74     41.66 o 
   4   5  10      588.21      573.46     57.34 o 
   5   5  10     2371.06     2700.62    221.22 o 
   6   5  10      126.59        2.40     49.53 o 
 -13   6  10     1268.84     1400.41    129.49 o 
 -12   6  10      378.40      466.43     90.78 o 
 -11   6  10        2.50        6.90     53.49 o 
 -10   6  10      604.17      624.18     70.53 o 
  -9   6  10     2918.46     2868.47    231.47 o 
  -8   6  10     1232.45     1191.84    106.54 o 
  -7   6  10      892.53      977.64     89.98 o 
  -6   6  10      577.21      579.92     72.98 o 
  -5   6  10     1219.44     1322.24     97.73 o 
  -4   6  10     3181.99     3030.31    144.27 o 
  -3   6  10      175.54      197.40     51.90 o 
  -2   6  10     1354.98     1596.24    148.64 o 
  -1   6  10     1667.58     1725.21    166.96 o 
   0   6  10      846.25      903.37     67.23 o 
   1   6  10       75.91       72.29     39.50 o 
   2   6  10     1782.88     1988.87    100.48 o 
   3   6  10      967.05      942.35     75.07 o 
   4   6  10      127.23       77.94     46.70 o 
   5   6  10        7.03      -44.02     41.64 o 
   6   6  10        1.28      -63.27     42.18 o 
 -13   7  10     2317.25     2615.51    174.99 o 
 -12   7  10      938.29      988.70    110.38 o 
 -11   7  10     2423.30     2589.90    161.36 o 
 -10   7  10      303.21      362.74     81.53 o 
  -9   7  10      410.31      395.79     58.76 o 
  -8   7  10       12.06      -15.19     56.04 o 
  -7   7  10      701.46      746.80    117.36 o 
  -6   7  10        7.91      -13.56     50.62 o 
  -5   7  10      292.86      256.40     61.25 o 
  -4   7  10      257.81      263.57     58.23 o 
  -3   7  10       92.36      103.13     71.23 o 
  -2   7  10    10250.22    10939.50    400.33 o 
  -1   7  10     2631.11     2905.87    228.06 o 
   0   7  10     3604.37     3862.21    147.73 o 
   1   7  10     1575.10     1811.05     94.96 o 
   2   7  10       50.40        0.07     41.26 o 
   3   7  10      139.55       70.81     39.23 o 
   4   7  10        2.43      -33.60     46.89 o 
   5   7  10       24.47      -58.58     46.57 o 
   6   7  10        0.42      -64.16     42.77 o 
 -13   8  10       16.96      130.88     86.37 o 
 -12   8  10      161.07      245.44     86.26 o 
 -11   8  10      154.56      273.24     80.96 o 
 -10   8  10       11.80      -10.80     65.41 o 
  -9   8  10       39.14       50.54     66.50 o 
  -8   8  10     1266.93     1269.97    113.44 o 
  -7   8  10     4444.73     4357.41    204.00 o 
  -6   8  10       10.26       10.85     63.07 o 
  -5   8  10     7077.59     6832.99    306.19 o 
  -4   8  10      907.51     1020.10     82.96 o 
  -3   8  10     2861.81     3021.07    145.81 o 
  -2   8  10      886.55     1117.57    156.25 o 
  -1   8  10       29.80       41.70     37.63 o 
   0   8  10        4.72      -20.72     27.52 o 
   1   8  10       82.36       72.86     40.71 o 
   2   8  10      176.95      191.53     49.18 o 
   3   8  10     1063.87     1083.25    100.51 o 
   4   8  10      868.14      869.09     81.69 o 
   5   8  10       44.16      -18.07     46.24 o 
 -12   9  10        2.61       25.54    118.90 o 
 -11   9  10        2.96       46.90     72.35 o 
 -10   9  10      496.66      534.23     89.26 o 
  -9   9  10      427.07      463.70     85.37 o 
  -8   9  10        5.22      -20.62     63.29 o 
  -7   9  10     1819.78     1833.78    124.92 o 
  -6   9  10      840.08      753.85    117.97 o 
  -5   9  10       23.29      -45.10     48.85 o 
  -4   9  10        7.61      -27.21     69.50 o 
  -3   9  10     1292.72     1321.47     95.52 o 
  -2   9  10       22.88       87.81     48.61 o 
  -1   9  10      527.93      533.99     59.22 o 
   0   9  10       63.78       56.69     32.04 o 
   1   9  10      106.94      134.45     45.04 o 
   2   9  10      168.06      195.84     50.93 o 
   3   9  10       35.20      -37.36     79.89 o 
   4   9  10      349.39      332.13     96.46 o 
   5   9  10      724.92      812.52    104.84 o 
 -12  10  10     2037.66     2013.84    150.27 o 
 -11  10  10        4.80      -14.52     68.03 o 
 -10  10  10      738.20      841.22    102.22 o 
  -9  10  10      726.85      877.48    102.96 o 
  -8  10  10      591.65      623.26     89.09 o 
  -7  10  10      221.01      330.29     72.36 o 
  -6  10  10      257.87      371.98    100.91 o 
  -5  10  10       51.40      -43.74     43.44 o 
  -4  10  10       21.30       90.08     58.99 o 
  -3  10  10     1932.34     1872.24    113.72 o 
  -2  10  10       81.73      159.98     86.19 o 
  -1  10  10     7146.54     7681.68    696.28 o 
   0  10  10     1319.76     1497.22     94.12 o 
   1  10  10     1291.54     1435.80    169.79 o 
   2  10  10     1307.49     1387.53    113.40 o 
   3  10  10      139.25       86.94    127.13 o 
   4  10  10        0.54     -100.14     87.68 o 
 -11  11  10     2003.88     2220.47    210.35 o 
 -10  11  10     1442.37     1625.03    130.69 o 
  -9  11  10        4.55       36.84     66.78 o 
  -8  11  10       29.87      -21.51     59.82 o 
  -7  11  10      782.55      817.90     93.11 o 
  -6  11  10     3562.45     3740.44    264.52 o 
  -5  11  10      405.26      464.60    104.00 o 
  -4  11  10     2495.39     2661.35    189.95 o 
  -3  11  10     2328.70     2791.57    201.32 o 
  -2  11  10      265.25      280.98     47.59 o 
  -1  11  10        4.42       19.14     38.65 o 
   0  11  10       21.23        4.85     38.84 o 
   1  11  10      380.33      399.15     57.88 o 
   2  11  10      128.08       86.73     57.89 o 
   3  11  10      146.81       51.35     63.07 o 
   4  11  10      404.52      307.66     82.07 o 
 -10  12  10       65.17      108.32     89.41 o 
  -9  12  10     1771.36     1600.32    180.55 o 
  -8  12  10     3432.09     3771.23    280.59 o 
  -7  12  10      931.17      933.63     98.98 o 
  -6  12  10     1338.89     1441.88    109.61 o 
  -5  12  10     1396.66     1506.71    156.80 o 
  -4  12  10      244.49      256.56     62.18 o 
  -3  12  10       41.59      114.99     55.51 o 
  -2  12  10      825.16      793.08     63.78 o 
  -1  12  10      153.82      327.66    105.15 o 
   0  12  10       36.35       10.65     39.30 o 
   1  12  10      100.94       36.07     55.06 o 
   2  12  10        4.15     -137.64     91.76 o 
   3  12  10      765.22      701.17    160.64 o 
  -9  13  10       44.41       51.78     70.68 o 
  -8  13  10      858.58      912.62    120.63 o 
  -7  13  10      822.43      868.24    135.66 o 
  -6  13  10       66.74       54.78     93.24 o 
  -5  13  10       14.10        1.22     51.34 o 
  -4  13  10      327.22      368.36     67.85 o 
  -3  13  10     1566.17     1922.84    170.28 o 
  -2  13  10     2857.78     2687.88    143.86 o 
  -1  13  10       57.71      108.35     44.64 o 
   0  13  10     1868.46     1917.86    139.43 o 
   1  13  10     1148.88     1260.98    124.59 o 
   2  13  10        1.56     -145.06     96.70 o 
  -8  14  10        2.84       38.71     93.86 o 
  -7  14  10      169.60      211.09    105.36 o 
  -6  14  10       39.96       64.84     59.50 o 
  -5  14  10      888.88      868.13     94.69 o 
  -4  14  10      427.81      531.01    118.59 o 
  -3  14  10       28.82       53.98     43.76 o 
  -2  14  10      324.92      354.71     56.82 o 
  -1  14  10      743.56      611.03    129.89 o 
   0  14  10      897.37      982.82    157.36 o 
   1  14  10       35.37       35.62     58.02 o 
  -6  15  10      751.05      695.35     85.83 o 
  -5  15  10      136.18      169.79     99.55 o 
  -4  15  10      622.12      575.65    119.21 o 
  -3  15  10      179.85      135.38     48.18 o 
  -2  15  10       20.36        3.26     45.22 o 
  -1  15  10       58.86       43.13     49.83 o 
 -14   1  11      321.24      229.45     86.75 o 
 -13   1  11     4297.30     3957.99    216.76 o 
 -12   1  11      425.58      395.84     83.22 o 
 -11   1  11     2393.31     2311.50    117.60 o 
 -10   1  11       44.11      -23.25     39.31 o 
  -9   1  11     2026.07     1705.17     98.08 o 
  -8   1  11      732.34      824.67     85.17 o 
  -7   1  11       44.48       23.76     59.97 o 
  -6   1  11     1143.95     1144.24    102.40 o 
  -5   1  11      885.23      888.04     84.28 o 
  -4   1  11       51.55       50.42     53.43 o 
  -3   1  11      857.11      959.26     85.19 o 
  -2   1  11      211.50      279.47     61.51 o 
  -1   1  11     5505.00     5680.88    233.19 o 
   0   1  11       18.30       18.93     37.71 o 
   1   1  11      784.14      918.70     62.60 o 
   2   1  11      120.40      102.34     39.87 o 
   3   1  11     1197.29     1262.79     76.19 o 
   4   1  11      108.21       62.00     41.80 o 
   5   1  11      164.91      161.65     51.30 o 
   6   1  11       19.96      -23.59     50.42 o 
 -14   2  11     1581.17     1650.93    141.41 o 
 -13   2  11        5.72      -26.21     68.91 o 
 -12   2  11     4278.89     4126.76    251.53 o 
 -11   2  11      277.17      240.72     59.66 o 
 -10   2  11     2358.85     2107.00    109.91 o 
  -9   2  11       50.01       66.59     48.58 o 
  -8   2  11      654.19      734.55     85.48 o 
  -7   2  11        6.25       28.92     56.57 o 
  -6   2  11        0.09       -6.25     53.06 o 
  -5   2  11      968.36     1032.92     91.40 o 
  -4   2  11       52.63        2.28     50.15 o 
  -3   2  11      389.38      462.70     68.72 o 
  -2   2  11     2135.80     2068.47    121.55 o 
  -1   2  11      278.02      328.36     63.57 o 
   0   2  11      110.31       78.97     41.98 o 
   1   2  11      645.95      673.09     56.04 o 
   2   2  11     2412.85     2629.75    104.85 o 
   3   2  11       22.78      -16.25     35.87 o 
   4   2  11      511.37      579.72     59.19 o 
   5   2  11       43.68       32.36     41.59 o 
   6   2  11       44.64       11.57     59.27 o 
 -14   3  11      190.52      202.28     83.93 o 
 -13   3  11      494.74      445.18     93.78 o 
 -12   3  11       27.65       89.09     59.46 o 
 -11   3  11       22.05       21.23     50.94 o 
 -10   3  11       69.92       52.72     46.61 o 
  -9   3  11       32.54       21.82     46.50 o 
  -8   3  11      574.30      574.06     78.55 o 
  -7   3  11      215.10      213.96     69.03 o 
  -6   3  11      713.13      764.01    116.80 o 
  -5   3  11       22.45        2.33     52.53 o 
  -4   3  11      591.72      553.49     73.40 o 
  -3   3  11       35.88       44.85     51.52 o 
  -2   3  11      724.58      777.35     77.23 o 
  -1   3  11     1324.02     1207.28     95.02 o 
   0   3  11      933.90      904.59     68.65 o 
   1   3  11      201.37      187.07     40.85 o 
   2   3  11       84.71       76.10     39.64 o 
   3   3  11       71.30       75.60     37.65 o 
   4   3  11       94.63       35.71     43.46 o 
   5   3  11      204.59      117.16     51.92 o 
   6   3  11      127.32       46.72     62.55 o 
 -13   4  11      136.25      107.02     73.37 o 
 -12   4  11     2440.00     2314.71    125.41 o 
 -11   4  11       29.26        7.88     49.74 o 
 -10   4  11     1576.06     1373.26     97.33 o 
  -9   4  11       41.93       -3.23     61.20 o 
  -8   4  11      610.72      610.63     79.85 o 
  -7   4  11      890.73      924.26    118.47 o 
  -6   4  11        3.59        4.51     56.66 o 
  -5   4  11        9.31       17.84     72.59 o 
  -4   4  11       81.75      117.47     58.45 o 
  -3   4  11       17.15      -56.47     47.80 o 
  -2   4  11     1435.96     1297.95     97.44 o 
  -1   4  11      634.42      694.94    114.45 o 
   0   4  11     1907.32     1893.96    159.66 o 
   1   4  11      548.58      614.13    130.96 o 
   2   4  11      717.54      762.01     68.51 o 
   3   4  11        0.61      -15.73     40.82 o 
   4   4  11      284.04      252.41     49.15 o 
   5   4  11       62.11      -29.49     52.71 o 
 -13   5  11      117.54       64.00     61.21 o 
 -12   5  11       90.98       64.40     57.23 o 
 -11   5  11      123.86       83.70     54.45 o 
 -10   5  11       40.49       45.52     48.33 o 
  -9   5  11        6.07      -38.68     39.70 o 
  -8   5  11     1199.46     1132.22     97.94 o 
  -7   5  11      535.65      545.16     77.29 o 
  -6   5  11     1092.43     1113.96     99.66 o 
  -5   5  11      396.29      489.85     72.35 o 
  -4   5  11      965.66      988.99     91.80 o 
  -3   5  11       83.16       64.68     52.76 o 
  -2   5  11      105.80       72.91     51.88 o 
  -1   5  11     1471.80     1260.20    219.25 o 
   0   5  11      192.17      186.32     56.04 o 
   1   5  11      322.52      298.48     51.22 o 
   2   5  11       40.65        6.61     40.63 o 
   3   5  11       28.49      -28.65     36.13 o 
   4   5  11      200.80      148.03     46.22 o 
   5   5  11       74.64      -12.99     70.42 o 
 -13   6  11      193.48      244.03     89.05 o 
 -12   6  11      363.70      504.84     95.92 o 
 -11   6  11       73.42       81.12     56.91 o 
 -10   6  11       50.92      -14.64     47.46 o 
  -9   6  11        8.65       -5.49     44.07 o 
  -8   6  11      319.00      415.26    113.65 o 
  -7   6  11     1614.71     1691.20    176.90 o 
  -6   6  11       74.56      116.70     62.60 o 
  -5   6  11     3324.56     3263.61    158.31 o 
  -4   6  11       52.12      202.18     91.88 o 
  -3   6  11     4065.85     3861.65    530.64 o 
  -2   6  11     1398.54     1431.23    244.11 o 
  -1   6  11      736.05      957.65    120.08 o 
   0   6  11      801.71      968.04     75.38 o 
   1   6  11        6.70      -41.60     37.96 o 
   2   6  11        3.80      -15.16     38.59 o 
   3   6  11        0.08      -45.44     35.49 o 
   4   6  11      197.00       71.02     50.80 o 
   5   6  11      134.42       18.91     54.07 o 
 -13   7  11      868.06      785.06    114.94 o 
 -12   7  11      166.64      200.68     83.49 o 
 -11   7  11     1086.39     1003.41    113.74 o 
 -10   7  11      352.15      373.97     85.94 o 
  -9   7  11      268.66      244.09     55.96 o 
  -8   7  11      156.39      119.15     67.49 o 
  -7   7  11       11.17       17.24     72.03 o 
  -6   7  11        3.75      -37.10     57.50 o 
  -5   7  11      152.69      128.66     61.32 o 
  -4   7  11        5.41      -40.47     51.14 o 
  -3   7  11      121.58       46.08     96.46 o 
  -2   7  11      204.39      205.78     83.47 o 
  -1   7  11      527.45      472.77     68.36 o 
   0   7  11       38.85       46.30     42.60 o 
   1   7  11      518.31      583.46     64.60 o 
   2   7  11      144.28       82.96     46.08 o 
   3   7  11      232.45      141.30     52.92 o 
   4   7  11        6.25      -63.79     42.53 o 
   5   7  11      167.75       46.91     58.63 o 
 -12   8  11      124.24       81.23     83.90 o 
 -11   8  11      104.31      163.71     82.75 o 
 -10   8  11       22.77       -7.67     70.06 o 
  -9   8  11      662.34      729.19     99.68 o 
  -8   8  11        0.60       12.79     64.97 o 
  -6   8  11      733.56      835.88     86.57 o 
  -5   8  11     1567.45     1526.26    137.20 o 
  -4   8  11       51.63       47.23     49.01 o 
  -3   8  11      771.21      730.23    112.41 o 
  -2   8  11      259.17      350.90     78.71 o 
  -1   8  11      220.75      247.65     63.65 o 
   0   8  11        1.75      -16.99     39.12 o 
   1   8  11      154.18      121.27     60.94 o 
   2   8  11        8.86      -46.99     43.75 o 
   3   8  11        3.65      -91.75    112.22 o 
   4   8  11       53.42      -64.93    174.06 o 
 -12   9  11      158.85      139.64     84.73 o 
 -11   9  11      459.76      519.10    102.76 o 
 -10   9  11      274.21      327.94     85.91 o 
  -9   9  11       94.14       90.22     70.07 o 
  -8   9  11     2332.18     2221.64    143.23 o 
  -7   9  11      452.40      578.25    116.24 o 
  -6   9  11     1388.83     1454.90    155.44 o 
  -5   9  11      178.89      190.16     58.98 o 
  -4   9  11     1402.34     1012.70    269.71 o 
  -3   9  11      854.32     1040.20     92.09 o 
  -2   9  11      614.69      702.75     80.76 o 
  -1   9  11      248.55      300.81     69.07 o 
   0   9  11      199.62      210.74     49.32 o 
   1   9  11      174.68      208.34     53.09 o 
   2   9  11        2.42      -48.92     50.19 o 
   3   9  11      106.10       18.97    109.01 o 
   4   9  11       69.44      -28.75    112.10 o 
 -11  10  11      100.07      169.71     83.19 o 
 -10  10  11        6.84       25.06     74.41 o 
  -9  10  11       45.41       42.90     68.87 o 
  -8  10  11      166.83       79.94     67.08 o 
  -7  10  11      302.18      289.93     72.60 o 
  -6  10  11       33.26       75.93     87.92 o 
  -5  10  11      265.80      147.49     80.01 o 
  -4  10  11      117.50      152.23     86.19 o 
  -3  10  11       11.53       37.71     52.53 o 
  -2  10  11      102.83      192.95     62.63 o 
  -1  10  11       37.67       54.48     55.78 o 
   0  10  11       10.34        8.80     72.20 o 
   1  10  11        8.30      -21.14     44.98 o 
   2  10  11       32.00      -15.49     55.95 o 
   3  10  11        1.30      -93.23     83.60 o 
 -10  11  11        2.99       70.90     76.92 o 
  -9  11  11      343.54      366.76     84.91 o 
  -8  11  11     1174.31     1083.33    109.47 o 
  -7  11  11        2.00       46.29     61.92 o 
  -6  11  11     1388.16     1377.11    157.79 o 
  -5  11  11        1.11       50.21     88.91 o 
  -4  11  11      384.65      539.54    112.04 o 
  -3  11  11       47.72      101.28     59.89 o 
  -2  11  11     1136.29     1156.81    102.72 o 
  -1  11  11      587.50      628.79     82.39 o 
   0  11  11       65.62      -29.25     61.37 o 
   1  11  11      395.65      402.03    121.68 o 
   2  11  11       67.02      -15.21    104.12 o 
  -9  12  11      238.61      342.94     89.46 o 
  -8  12  11        2.34       19.96     69.13 o 
  -7  12  11      100.20      143.23     68.22 o 
  -6  12  11       29.19       26.39     58.08 o 
  -5  12  11      185.80      229.52     97.82 o 
  -4  12  11       63.43      118.46     62.33 o 
  -3  12  11      150.52      191.17     63.28 o 
  -2  12  11      208.56      276.76     71.84 o 
  -1  12  11      129.26      120.86     48.99 o 
   0  12  11      153.50      137.39     49.69 o 
   1  12  11       46.80     -135.04     90.03 o 
   2  12  11      145.27       12.12    114.51 o 
  -8  13  11       10.82      105.73    108.70 o 
  -7  13  11      576.07      553.76    127.25 o 
  -6  13  11      305.46      448.90    123.04 o 
  -5  13  11      114.87      118.59     94.97 o 
  -4  13  11      533.24      599.78     81.39 o 
  -3  13  11      481.76      695.79     86.20 o 
  -2  13  11       51.36      152.96     68.61 o 
  -1  13  11      426.41      387.10     59.35 o 
   0  13  11      181.68       91.91     67.40 o 
  -7  14  11      353.93      591.73    133.31 o 
  -6  14  11        1.01       43.41     97.82 o 
  -5  14  11      144.78      107.96     99.92 o 
  -4  14  11        5.84      103.75     96.46 o 
  -3  14  11      241.15      335.20     97.88 o 
  -2  14  11       26.40       79.97     66.14 o 
  -1  14  11      500.92      493.76     65.85 o 
 -13   0  12      547.00      421.69    128.11 o 
 -12   0  12      118.24      129.10     92.13 o 
 -11   0  12      163.90      124.78     91.63 o 
 -10   0  12       16.73      -52.02     53.10 o 
  -9   0  12      400.75      161.01     97.69 o 
  -8   0  12       44.70       39.70     89.28 o 
  -7   0  12     6422.22     6161.39    369.51 o 
  -6   0  12     2107.00     1981.95    185.87 o 
  -5   0  12     4028.73     4344.04    281.95 o 
  -4   0  12     3660.74     4224.33    274.16 o 
  -3   0  12       62.92       80.88     80.01 o 
  -2   0  12     1664.97     1690.84    164.84 o 
  -1   0  12      318.26      586.29    109.69 o 
   0   0  12       63.76       43.65     84.83 o 
   1   0  12       39.57      -14.68     51.37 o 
   2   0  12        1.81      -38.69     51.35 o 
   3   0  12        0.98        1.82     55.68 o 
   4   0  12      400.55      411.72     95.59 o 
   5   0  12      196.62      267.13    140.67 o 
 -13   1  12     1356.78     1307.33    122.72 o 
 -12   1  12       51.07       35.08     68.32 o 
 -11   1  12     1061.74      933.88     82.54 o 
 -10   1  12     1194.00      900.07     66.96 o 
  -9   1  12      888.59      664.25     86.70 o 
  -8   1  12      112.41      102.30     66.45 o 
  -7   1  12      722.93      768.33     90.50 o 
  -6   1  12      796.95      866.70     93.80 o 
  -5   1  12       91.46       54.25     63.79 o 
  -4   1  12        4.54      -81.33     57.04 o 
  -3   1  12      140.96       62.01     60.31 o 
  -2   1  12      677.01      658.56     82.14 o 
  -1   1  12      988.27     1093.79     97.74 o 
   0   1  12      399.99      434.85     72.03 o 
   1   1  12     1557.01     1679.22     96.47 o 
   2   1  12      838.69      823.79     64.90 o 
   3   1  12       82.58       62.67     40.84 o 
   4   1  12        7.80       -0.63     42.51 o 
   5   1  12      172.64      150.28     53.67 o 
 -13   2  12      154.49      135.11     76.05 o 
 -12   2  12      953.14      879.68    105.11 o 
 -11   2  12      575.87      488.26     70.40 o 
 -10   2  12      103.41       64.18     48.86 o 
  -9   2  12     3116.94     2902.00    159.01 o 
  -8   2  12     2293.83     2047.24    133.87 o 
  -7   2  12      210.77      182.86     69.34 o 
  -6   2  12     1120.10     1303.18    123.29 o 
  -5   2  12       26.50       14.34     61.30 o 
  -4   2  12      688.81      681.79     82.96 o 
  -3   2  12     2049.62     1988.35    125.57 o 
  -2   2  12     1667.49     1494.40    117.60 o 
  -1   2  12      833.26      948.41     89.67 o 
   0   2  12     3617.18     3861.81    180.06 o 
   1   2  12       45.78       43.38     38.37 o 
   2   2  12      195.57      259.38     47.73 o 
   3   2  12      755.02      957.02     71.34 o 
   4   2  12      148.97       92.26     45.85 o 
   5   2  12       55.84       70.55     49.71 o 
 -13   3  12      359.77      225.46    119.21 o 
 -12   3  12       90.05       47.69     57.94 o 
 -11   3  12      440.07      312.23     62.35 o 
 -10   3  12      608.58      460.36     64.43 o 
  -9   3  12      493.61      423.07     80.54 o 
  -8   3  12     1623.74     1441.62    161.50 o 
  -7   3  12      198.82      162.39     70.08 o 
  -6   3  12     3543.99     3817.46    303.96 o 
  -5   3  12      878.46     1030.74    169.11 o 
  -4   3  12     2320.00     2370.86    179.19 o 
  -3   3  12     5893.95     6266.64    256.45 o 
  -2   3  12      593.48      693.28     80.08 o 
  -1   3  12      177.35      238.16     62.99 o 
   0   3  12        5.67       13.55     43.28 o 
   1   3  12       39.07       43.95     46.56 o 
   2   3  12      341.49      357.70     50.17 o 
   3   3  12      236.54      244.83     49.58 o 
   4   3  12        2.62      -16.24     40.21 o 
 -13   4  12     1434.15     1217.99    119.58 o 
 -12   4  12      937.64      855.38     86.58 o 
 -11   4  12      122.85       55.39     53.70 o 
 -10   4  12       10.05      -10.36     45.71 o 
  -9   4  12      158.00      118.19     68.65 o 
  -8   4  12      996.13      984.08     97.54 o 
  -7   4  12     1336.85     1298.49    113.55 o 
  -6   4  12      240.95      202.18     71.52 o 
  -5   4  12     4290.73     4440.89    201.44 o 
  -4   4  12     1118.72     1197.23    104.84 o 
  -3   4  12      148.09      145.35     62.17 o 
  -2   4  12      158.41      207.23     61.56 o 
  -1   4  12      506.05      414.77     66.64 o 
   0   4  12      386.03      405.17     56.39 o 
   1   4  12       14.48      -12.95     41.73 o 
   2   4  12      187.61      204.06     45.46 o 
   3   4  12      110.42      102.82     44.23 o 
   4   4  12      386.08      500.44     62.29 o 
 -13   5  12      817.87      785.74     88.64 o 
 -12   5  12      365.43      369.73     70.24 o 
 -11   5  12     1152.27     1063.01    135.07 o 
 -10   5  12     4403.01     3678.16    220.69 o 
  -9   5  12      315.22      270.29     76.31 o 
  -8   5  12     3720.23     3472.85    178.14 o 
  -7   5  12     1505.76     1553.30    121.66 o 
  -6   5  12       17.76      -27.65     61.06 o 
  -5   5  12      319.12      321.99     71.81 o 
  -4   5  12      560.92      578.35     79.61 o 
  -3   5  12      292.93      372.92     67.84 o 
  -2   5  12     2513.25     2341.90    348.98 o 
  -1   5  12     2220.98     2070.77    130.71 o 
   0   5  12        6.08      -13.39     39.79 o 
   1   5  12     1040.69     1202.29    101.28 o 
   2   5  12      530.99      673.50     85.36 o 
   3   5  12        1.27        2.18     41.91 o 
   4   5  12      596.31      665.94     95.11 o 
 -12   6  12     1828.54     1566.20    143.33 o 
 -11   6  12      222.96      200.41     61.78 o 
 -10   6  12      104.08      105.21     52.73 o 
  -9   6  12     1131.74     1032.85    105.83 o 
  -8   6  12     3505.33     3341.62    246.21 o 
  -7   6  12     3367.33     3402.06    173.49 o 
  -6   6  12       49.78       93.22     67.01 o 
  -5   6  12      925.75      897.77    148.95 o 
  -4   6  12     1991.95     1919.46    333.77 o 
  -3   6  12       16.49      142.52     55.89 o 
  -2   6  12      471.88      382.87     90.21 o 
  -1   6  12      384.84      319.04     63.13 o 
   0   6  12      295.25      362.22     67.73 o 
   1   6  12       10.25      -23.02     48.44 o 
   2   6  12       38.22      -56.45     67.26 o 
   3   6  12       97.01       58.05     74.81 o 
   4   6  12      277.20      215.24     64.68 o 
 -12   7  12      790.10      844.55    126.82 o 
 -11   7  12      363.80      382.50     93.28 o 
 -10   7  12       28.73      -33.76     70.23 o 
  -9   7  12      341.25      448.84     90.29 o 
  -7   7  12       84.23      136.56     72.71 o 
  -6   7  12     6149.30     5882.40    342.55 o 
  -5   7  12      337.67      583.97     76.55 o 
  -4   7  12     1231.71     1125.34    123.91 o 
  -3   7  12      482.99      507.74     67.56 o 
  -2   7  12      314.41      246.93    106.10 o 
  -1   7  12        7.22       53.30     84.34 o 
   0   7  12      218.53      188.14     51.93 o 
   1   7  12      156.89       96.96     50.16 o 
   2   7  12       20.21      -37.77     44.33 o 
   3   7  12       62.59      -22.53     78.40 o 
 -12   8  12      389.35      407.22     97.14 o 
 -11   8  12     2702.41     2762.24    181.08 o 
 -10   8  12      127.66      217.09     80.53 o 
  -9   8  12     4500.30     4329.81    320.91 o 
  -8   8  12     1966.95     1792.97    129.31 o 
  -7   8  12      586.66      630.56    122.80 o 
  -6   8  12       83.33      155.78     67.63 o 
  -5   8  12      107.50      106.07    112.97 o 
  -4   8  12       17.87       14.78     53.69 o 
  -3   8  12      467.95      313.15    112.41 o 
  -2   8  12        4.74        2.97     79.14 o 
  -1   8  12      297.43      340.88     73.37 o 
   0   8  12      529.29      610.06     68.66 o 
   1   8  12       91.35       93.22     51.01 o 
   2   8  12      189.25      232.60     60.80 o 
   3   8  12      739.71      788.31    107.34 o 
 -11   9  12     1273.48     1385.77    186.24 o 
 -10   9  12      564.47      590.34     98.81 o 
  -9   9  12      109.04      125.31     73.30 o 
  -8   9  12       68.21      107.09     87.24 o 
  -7   9  12     2135.71     2094.11    189.82 o 
  -6   9  12      703.52      657.71     80.64 o 
  -5   9  12        5.24       58.26     54.70 o 
  -4   9  12      176.43      114.88     53.55 o 
  -3   9  12      183.13      149.31     85.39 o 
  -2   9  12      602.04      572.22     78.89 o 
  -1   9  12      491.44      545.92     81.49 o 
   0   9  12      139.99      109.05     52.09 o 
   1   9  12      650.78      751.43     79.03 o 
   2   9  12      202.88      136.94     69.39 o 
 -10  10  12        1.24       58.99     79.77 o 
  -9  10  12      476.59      347.78     86.53 o 
  -8  10  12        6.18      -24.19    113.52 o 
  -6  10  12        6.47       78.65     90.27 o 
  -5  10  12     3053.94     2014.59    147.04 o 
  -4  10  12      733.55      548.01    157.05 o 
  -3  10  12        2.49      -15.95     78.65 o 
  -2  10  12      465.74      463.00     75.93 o 
  -1  10  12      345.22      391.33     75.42 o 
   0  10  12        4.68      -36.46     45.20 o 
   1  10  12       47.25      -17.17     50.36 o 
   2  10  12        5.17      -86.55     57.70 o 
 -10  11  12     2638.53     2558.59    234.09 o 
  -9  11  12      559.98      522.66     93.18 o 
  -8  11  12      539.55      553.44     92.74 o 
  -7  11  12       54.30       67.60     68.23 o 
  -6  11  12       37.15      195.26    100.54 o 
  -5  11  12      112.57       96.33     95.34 o 
  -4  11  12       68.39       59.53     43.08 o 
  -3  11  12     1388.26     1441.17    152.97 o 
  -2  11  12      559.75      570.97     81.88 o 
  -1  11  12       47.34      -20.87     61.60 o 
   0  11  12       25.89       -4.84     68.34 o 
   1  11  12        7.45     -154.70    103.13 o 
  -8  12  12      544.28      649.21     94.96 o 
  -7  12  12       16.65       51.86     64.60 o 
  -6  12  12      762.02      676.81    131.58 o 
  -5  12  12      519.17      734.06    133.56 o 
  -4  12  12       69.29       64.18     92.38 o 
  -3  12  12      693.66      724.27     89.33 o 
  -2  12  12      599.31      629.74     86.95 o 
  -1  12  12      294.44      292.74     77.76 o 
   0  12  12      525.25      669.64    149.26 o 
  -7  13  12      226.79      374.33    121.31 o 
  -5  13  12      317.04      434.18    116.74 o 
  -4  13  12      250.12      388.92    121.44 o 
  -3  13  12      660.38      862.39     99.22 o 
  -2  13  12       76.31      163.26     73.08 o 
 -13   1  13      654.81      364.22     87.18 o 
 -12   1  13      744.94      575.07     91.70 o 
 -11   1  13      169.34       51.39     55.23 o 
 -10   1  13       55.27      -24.65     49.88 o 
  -9   1  13      492.43      520.23     89.24 o 
  -8   1  13      149.22      121.49     79.11 o 
  -7   1  13     2320.99     2368.08    152.41 o 
  -6   1  13      672.99      758.48     95.75 o 
  -5   1  13     3503.85     3745.70    186.89 o 
  -4   1  13       37.65       55.18     64.70 o 
  -3   1  13     1686.62     1733.67    122.44 o 
  -2   1  13      364.85      361.44     73.35 o 
  -1   1  13      280.66      294.72     69.55 o 
   0   1  13       20.91      -19.60     57.02 o 
   1   1  13       38.13      -21.86     45.44 o 
   2   1  13       80.21       63.51     41.36 o 
   3   1  13      168.75      136.51     50.14 o 
 -13   2  13       14.32      -33.66     68.19 o 
 -12   2  13        0.46      -51.50     52.04 o 
 -11   2  13       20.06      -66.20     50.26 o 
 -10   2  13      111.44       21.94     54.85 o 
  -9   2  13       15.92      -13.71     71.85 o 
  -8   2  13     1851.72     1749.14    136.22 o 
  -7   2  13      202.36      288.00     81.45 o 
  -6   2  13     1893.60     2063.80    154.58 o 
  -5   2  13      212.99      269.98     77.35 o 
  -4   2  13      455.17      663.40     87.12 o 
  -3   2  13      285.64      253.61     71.17 o 
  -2   2  13      485.62      595.64    108.39 o 
  -1   2  13      237.09      253.87     68.68 o 
   0   2  13      144.49      121.84     64.18 o 
   1   2  13       22.33        6.75     45.99 o 
   2   2  13       29.86       -5.06     39.73 o 
   3   2  13       16.42      -18.10     40.89 o 
 -13   3  13        1.08      -69.02     70.61 o 
 -12   3  13       46.65       71.51     60.22 o 
 -11   3  13      551.62      389.24     89.06 o 
 -10   3  13      769.97      543.79     92.38 o 
  -9   3  13       76.70       63.79     75.56 o 
  -8   3  13        9.97      -35.33     70.25 o 
  -7   3  13       95.22      101.60     76.55 o 
  -6   3  13       28.32        6.12     66.31 o 
  -5   3  13       39.62       62.92     67.78 o 
  -4   3  13      405.57      402.44     78.26 o 
  -3   3  13        2.23      -27.68     60.29 o 
  -2   3  13       19.44       -2.04     59.19 o 
  -1   3  13      711.80      660.34     82.92 o 
   0   3  13      380.86      414.69     80.75 o 
   1   3  13       83.29      100.80     47.46 o 
   2   3  13      163.81      185.34     57.01 o 
   3   3  13        0.13      -17.22     42.87 o 
 -12   4  13      447.86      301.58     68.05 o 
 -11   4  13      317.15      197.13     60.71 o 
 -10   4  13       51.23       79.30     73.95 o 
  -9   4  13      508.67      572.07    129.72 o 
  -8   4  13     1990.12     1731.63    132.22 o 
  -7   4  13        5.26       -9.17     73.65 o 
  -6   4  13     1054.41     1181.99    108.78 o 
  -5   4  13      187.50      265.54     72.26 o 
  -4   4  13      746.78      936.17     96.43 o 
  -3   4  13      157.37      198.73     66.02 o 
  -2   4  13      829.29      870.65     88.66 o 
  -1   4  13       29.40       17.91     57.19 o 
   0   4  13      224.81      277.75     66.41 o 
   1   4  13       10.56      -21.71     43.42 o 
   2   4  13       38.81       29.91     47.73 o 
   3   4  13       19.71      -13.96     44.56 o 
 -12   5  13      321.08      226.52     68.12 o 
 -11   5  13        2.84      -31.73     53.55 o 
 -10   5  13      984.51      762.92    102.38 o 
  -9   5  13       22.19       72.96    104.25 o 
  -8   5  13        0.96       -2.84     74.04 o 
  -7   5  13     1634.44     1610.03    127.52 o 
  -6   5  13       10.89       99.12     69.75 o 
  -5   5  13      263.62      216.05     70.73 o 
  -4   5  13      101.36      178.80     68.45 o 
  -3   5  13      527.01      571.10     83.72 o 
  -2   5  13        6.16       15.16     54.66 o 
  -1   5  13       17.37       37.13     53.79 o 
   0   5  13      143.75      124.98     47.67 o 
   1   5  13        5.51      -31.12     43.82 o 
   2   5  13       32.89       18.35     45.67 o 
   3   5  13        4.39       12.12     52.77 o 
 -12   6  13      206.17      223.26     93.87 o 
 -11   6  13      712.42      657.39     79.19 o 
 -10   6  13       80.03       46.74     52.10 o 
  -9   6  13      783.59      718.20     96.00 o 
  -8   6  13       63.36      196.75    112.41 o 
  -7   6  13     1062.89      950.24    102.34 o 
  -6   6  13      191.71      286.79     76.64 o 
  -5   6  13       58.23       18.97     61.51 o 
  -4   6  13      450.88      462.15     73.48 o 
  -3   6  13      163.08      169.17     61.42 o 
  -2   6  13      421.39      427.52     88.79 o 
  -1   6  13      802.37      659.28    211.77 o 
   0   6  13       36.98       -1.93     41.60 o 
   1   6  13       39.44      -15.79     43.78 o 
   2   6  13       89.30       54.30     50.87 o 
 -11   7  13       66.50       46.23     78.01 o 
 -10   7  13      109.25       76.88     74.64 o 
  -9   7  13      201.01      146.51     79.45 o 
  -8   7  13       33.42       36.11    105.48 o 
  -7   7  13      399.09      443.20     96.83 o 
  -6   7  13      238.92      324.49     74.41 o 
  -5   7  13       60.09       91.21     60.88 o 
  -4   7  13        7.87       27.17     54.38 o 
  -3   7  13      200.58      206.18     60.96 o 
  -2   7  13       22.30      -26.75     48.77 o 
  -1   7  13      136.17       69.43     64.61 o 
   0   7  13       48.04      -20.52     40.49 o 
   1   7  13      116.68       76.55     60.87 o 
   2   7  13      197.31      160.67     71.22 o 
 -11   8  13      829.60      849.99    113.65 o 
 -10   8  13       11.05      -41.93     73.97 o 
  -9   8  13       34.86      -11.34     69.73 o 
  -8   8  13       92.05       91.26    108.33 o 
  -7   8  13      420.15      392.14    114.51 o 
  -6   8  13       38.60       37.89     63.00 o 
  -5   8  13       19.67      -51.82     56.36 o 
  -4   8  13       12.23       12.84     52.15 o 
  -3   8  13       29.85       -6.26     49.17 o 
  -2   8  13      379.10      339.36    137.02 o 
  -1   8  13      554.82      400.51    169.60 o 
   0   8  13       11.68        0.17     53.32 o 
   1   8  13      141.75      119.61     72.09 o 
 -10   9  13      551.73      544.61    102.96 o 
  -9   9  13      164.02      139.73     74.07 o 
  -8   9  13      424.79      376.24     79.65 o 
  -7   9  13      248.30      334.51    113.28 o 
  -6   9  13       82.76      123.70     63.57 o 
  -5   9  13      135.54       84.79     58.86 o 
  -4   9  13      316.99      272.69     58.40 o 
  -3   9  13       19.53      -14.46     46.92 o 
  -2   9  13       69.46       27.41     88.42 o 
  -1   9  13      341.34      204.54    104.37 o 
   0   9  13      189.22      161.85    102.39 o 
   1   9  13      170.64      128.09     76.61 o 
  -9  10  13      159.78      152.36     81.69 o 
  -8  10  13      328.16      343.47     92.19 o 
  -7  10  13        1.21       77.91    102.39 o 
  -6  10  13        1.66       75.93     96.58 o 
  -5  10  13      150.94      150.54     72.53 o 
  -4  10  13       73.97       37.82     50.52 o 
  -3  10  13      303.38      177.26     85.02 o 
  -2  10  13        1.22      -54.78     85.82 o 
  -1  10  13      187.35      118.94     71.85 o 
   0  10  13       22.40      -52.43     69.51 o 
  -8  11  13      407.12      296.43    112.90 o 
  -7  11  13       59.60      194.65    113.15 o 
  -6  11  13      160.44      173.00    108.33 o 
  -5  11  13        4.15       39.45     93.98 o 
  -4  11  13      155.34       65.89     46.85 o 
  -3  11  13     1098.39      698.66    448.90 o 
  -2  11  13      297.99      169.91    110.06 o 
  -1  11  13      144.69      153.08     76.41 o 
  -6  12  13      153.30      598.65    135.91 o 
  -5  12  13      208.44      212.33    105.48 o 
  -4  12  13      103.76       68.23     47.53 o 
  -3  12  13        1.43      -28.57    100.91 o 
 -12   0  14     1198.02      873.80    145.06 o 
 -11   0  14     2573.52     1789.24    261.49 o 
 -10   0  14     1373.69     1296.61    173.75 o 
  -9   0  14     3746.61     3588.58    277.50 o 
  -8   0  14     3767.30     4014.72    297.90 o 
  -7   0  14        2.84       39.20    110.93 o 
  -6   0  14      376.64      478.70    130.34 o 
  -5   0  14      167.14      317.44    118.96 o 
  -4   0  14     1103.28     1245.04    160.76 o 
  -3   0  14      304.40      284.05    106.35 o 
  -2   0  14      160.14      230.01    103.38 o 
  -1   0  14        2.80       73.21     89.04 o 
   0   0  14       93.92       61.34     91.63 o 
   1   0  14      225.86      328.33    113.28 o 
   2   0  14        2.92      -38.07     59.85 o 
 -12   1  14       29.45      -54.70     62.66 o 
 -11   1  14     1110.13      921.86    100.84 o 
 -10   1  14      108.17       60.32     76.57 o 
  -9   1  14      229.14      241.67     88.07 o 
  -8   1  14     1366.63     1189.24    116.41 o 
  -7   1  14       12.22       -9.75     76.94 o 
  -6   1  14     1638.36     1526.03    130.20 o 
  -5   1  14      265.40      342.32     85.34 o 
  -4   1  14        0.62       48.07     71.45 o 
  -3   1  14       33.29       47.56     64.66 o 
  -2   1  14      499.05      503.62     83.81 o 
  -1   1  14      504.89      483.05     82.40 o 
   0   1  14       16.29        7.52     64.39 o 
   1   1  14      133.54       90.83     74.01 o 
   2   1  14       11.09       -7.04     43.81 o 
 -12   2  14     1292.99      983.77     89.36 o 
 -11   2  14       15.25      -46.62     52.21 o 
 -10   2  14        0.75        1.01     81.00 o 
  -9   2  14      275.44      187.55     83.32 o 
  -8   2  14        4.06       -7.38     77.12 o 
  -7   2  14     1135.52     1065.27    113.17 o 
  -6   2  14      949.94     1140.81    171.40 o 
  -5   2  14      751.41      849.17    103.09 o 
  -4   2  14     1301.49     1465.02    119.62 o 
  -3   2  14      620.60      658.70     88.82 o 
  -2   2  14        2.39       32.63     62.13 o 
  -1   2  14     1340.05     1390.28    112.65 o 
   0   2  14      469.29      378.13     76.82 o 
   1   2  14        5.48      -34.30     46.99 o 
   2   2  14       20.89       18.06     52.41 o 
 -12   3  14     2020.71     1393.65    111.89 o 
 -11   3  14      272.81      236.54     64.96 o 
 -10   3  14     3429.62     2799.48    239.04 o 
  -9   3  14     3094.74     2774.98    169.99 o 
  -8   3  14       56.31       15.66     82.16 o 
  -7   3  14      847.09     1025.77    113.05 o 
  -6   3  14       72.68      122.59     82.85 o 
  -5   3  14      712.55      659.13     93.29 o 
  -4   3  14      354.65      367.61     81.32 o 
  -3   3  14       74.75       54.44     65.33 o 
  -2   3  14       80.44      147.56     65.89 o 
  -1   3  14      241.62      303.64     78.65 o 
   0   3  14       89.74      163.89    113.03 o 
   1   3  14      332.23      305.41     61.12 o 
   2   3  14     1059.77     1623.78    327.65 o 
 -12   4  14     1633.93     1127.12     94.05 o 
 -11   4  14     1239.98      865.31    112.21 o 
 -10   4  14      249.41      208.17     78.36 o 
  -9   4  14       36.70       89.00     82.80 o 
  -8   4  14      216.19      254.71     85.17 o 
  -7   4  14     1143.05     1103.36    236.88 o 
  -6   4  14        0.51      130.68     77.44 o 
  -5   4  14      964.52     1121.33    107.86 o 
  -4   4  14      406.21      487.72     82.95 o 
  -3   4  14      196.29      187.73     69.59 o 
  -2   4  14      210.36      175.97     66.30 o 
  -1   4  14        4.60        4.34     58.24 o 
   0   4  14      569.12      510.81     90.46 o 
   1   4  14      304.97      302.59     60.60 o 
 -11   5  14      236.40      165.87     60.54 o 
 -10   5  14       15.52       56.81     72.13 o 
  -9   5  14      453.85      369.01    124.90 o 
  -8   5  14     1549.28     1426.55    142.58 o 
  -7   5  14      139.29      225.68     84.54 o 
  -6   5  14     1104.54     1075.82    179.19 o 
  -5   5  14     1667.55     1773.59    125.66 o 
  -4   5  14       84.93      187.80     69.79 o 
  -3   5  14      528.22      657.42    124.34 o 
  -2   5  14     1280.36     1225.85    102.30 o 
  -1   5  14       45.36       40.49     57.61 o 
   0   5  14      452.37      500.39    101.47 o 
   1   5  14       82.74       38.35     49.28 o 
 -11   6  14     1723.77     1261.56    130.07 o 
 -10   6  14      748.38      601.55    100.32 o 
  -9   6  14      175.56      269.59    125.77 o 
  -8   6  14      959.05      855.87    146.29 o 
  -7   6  14       57.88      157.88     78.40 o 
  -6   6  14      230.18      240.02     77.63 o 
  -5   6  14       32.72       38.91     65.42 o 
  -4   6  14      473.00      440.04     75.73 o 
  -3   6  14      559.38      627.37    112.41 o 
  -2   6  14      149.45      144.47     62.98 o 
  -1   6  14       62.72       20.18     57.57 o 
   0   6  14      104.18       43.84     56.50 o 
   1   6  14      233.11      242.71     76.88 o 
 -10   7  14      869.24      691.16    104.63 o 
  -9   7  14      466.72      530.64    143.08 o 
  -8   7  14       73.11       96.21    110.43 o 
  -7   7  14     1498.56     1433.03    120.80 o 
  -6   7  14     1567.80     1544.18    119.89 o 
  -5   7  14        5.88       32.50     64.50 o 
  -4   7  14      126.18      130.69     62.17 o 
  -3   7  14      154.90      142.66     59.11 o 
  -2   7  14       54.43       40.16     64.06 o 
  -1   7  14      336.89      338.00    114.45 o 
   0   7  14      118.73      109.71     63.27 o 
 -10   8  14      110.52       79.98     83.41 o 
  -9   8  14        0.46        6.39     69.26 o 
  -8   8  14        0.34       56.14    110.93 o 
  -7   8  14      185.36      161.63    110.43 o 
  -6   8  14        9.95       10.70     66.03 o 
  -5   8  14        0.70      -15.65     59.72 o 
  -4   8  14      582.02      495.94     74.82 o 
  -3   8  14     1210.82     1040.08    278.86 o 
  -2   8  14        1.08       27.07     53.14 o 
  -1   8  14      675.48      523.56    151.30 o 
  -9   9  14       81.86        8.10     87.68 o 
  -8   9  14       73.27       67.52    115.01 o 
  -7   9  14      249.73      304.83    123.17 o 
  -6   9  14       67.96       36.48     64.35 o 
  -5   9  14      211.56      151.74     64.37 o 
  -4   9  14       20.49       -8.26     52.77 o 
  -3   9  14      332.24      271.21     60.15 o 
  -2   9  14      429.77      275.70     64.00 o 
  -1   9  14      306.10      174.83     75.81 o 
  -7  10  14      343.83      376.92    123.42 o 
  -6  10  14      128.87      150.25    108.95 o 
  -5  10  14      242.30      172.28     57.83 o 
  -4  10  14        1.51        1.08     47.66 o 
  -3  10  14        5.23      -21.82     45.91 o 
 -11   1  15      187.40       99.29     57.88 o 
 -10   1  15      366.24      348.77    102.65 o 
  -9   1  15      760.96      669.06    107.55 o 
  -8   1  15       27.55       87.57    136.28 o 
  -7   1  15      437.62      478.83    103.61 o 
  -6   1  15      169.78      159.64     85.77 o 
  -5   1  15        2.43       33.35     72.81 o 
  -4   1  15       41.05      123.96     73.58 o 
  -3   1  15        1.25       14.27     68.01 o 
  -2   1  15      416.32      435.16     82.58 o 
  -1   1  15       19.97       48.30     66.70 o 
   0   1  15      138.07      132.90     72.90 o 
 -11   2  15      155.24       85.96     60.00 o 
 -10   2  15       94.88       92.85     88.90 o 
  -9   2  15       48.13     -108.92     89.06 o 
  -8   2  15       43.46       39.00     85.38 o 
  -7   2  15       13.78      100.28     88.31 o 
  -6   2  15        4.11       44.52     81.20 o 
  -5   2  15       80.70       83.17     77.20 o 
  -4   2  15      132.03      154.81     74.99 o 
  -3   2  15      665.43      669.73     91.92 o 
  -2   2  15       66.69      179.43     74.48 o 
  -1   2  15       39.31      132.12     72.60 o 
   0   2  15        0.62        1.57     65.20 o 
 -11   3  15        3.13      -30.93     52.84 o 
 -10   3  15       50.71      101.90    124.41 o 
  -9   3  15      211.40      187.44     90.01 o 
  -8   3  15       59.71      175.91     90.75 o 
  -7   3  15      120.71      215.43     89.23 o 
  -6   3  15       85.36       92.20     80.39 o 
  -5   3  15      372.39      419.94    114.64 o 
  -4   3  15       78.73      130.24     76.06 o 
  -3   3  15      267.68      333.24     79.54 o 
  -2   3  15      538.65      503.22     81.03 o 
  -1   3  15       11.25       43.73     68.51 o 
   0   3  15       93.67      142.36     71.85 o 
 -10   4  15      242.35      261.18    129.23 o 
  -9   4  15        8.05      -32.13     85.60 o 
  -8   4  15     1166.22     1183.19    133.74 o 
  -7   4  15      218.47      366.61    138.32 o 
  -6   4  15      215.34      363.69     90.84 o 
  -5   4  15        7.54       96.16     73.84 o 
  -4   4  15      241.94      288.19     78.29 o 
  -3   4  15      277.58      262.65     77.45 o 
  -2   4  15        0.05      -41.67     94.23 o 
  -1   4  15      199.18      169.64     81.37 o 
   0   4  15        0.92      -23.46     66.52 o 
 -10   5  15       23.78     -120.32    116.61 o 
  -9   5  15      191.72       58.62    125.39 o 
  -8   5  15      414.38      572.57    106.39 o 
  -7   5  15       97.81      191.29     85.49 o 
  -6   5  15        8.14       89.08     76.41 o 
  -5   5  15       39.00      135.56     72.95 o 
  -4   5  15       12.93       -0.72     70.05 o 
  -3   5  15        3.56      -28.42     64.47 o 
  -2   5  15       96.91       19.20     62.85 o 
  -1   5  15      223.40      159.87     70.39 o 
  -9   6  15        0.38      -27.58    118.10 o 
  -8   6  15     1007.30      910.06    118.41 o 
  -7   6  15      232.56      276.51     86.15 o 
  -6   6  15      518.60      455.96     87.29 o 
  -5   6  15      377.86      391.47     85.12 o 
  -4   6  15      238.25      346.08     76.87 o 
  -3   6  15      260.15      340.09    158.10 o 
  -2   6  15       45.70       22.16     63.24 o 
  -1   6  15      230.04      147.85    128.30 o 
  -9   7  15      239.79      233.35    143.82 o 
  -8   7  15        0.40      -46.50    114.64 o 
  -7   7  15      776.61      680.02     97.35 o 
  -6   7  15      136.72      189.57     74.12 o 
  -5   7  15      144.06      191.14     74.55 o 
  -4   7  15      118.79      126.38     71.65 o 
  -3   7  15       61.86      -13.36     63.50 o 
  -2   7  15      113.21       68.91     59.09 o 
  -7   8  15      336.51      206.64    120.94 o 
  -6   8  15        8.98       25.72     65.73 o 
  -5   8  15       71.41       92.83     65.96 o 
  -4   8  15       11.94        2.23     61.13 o 
  -3   8  15       71.98       90.48     60.78 o 
  -9   0  16        4.20        4.08    124.41 o 
  -8   0  16       64.78      104.25    149.38 o 
  -7   0  16       40.55      -71.60    124.16 o 
  -6   0  16       17.76       78.28    122.18 o 
  -5   0  16      403.51      378.16    133.06 o 
  -4   0  16      137.62      219.01    126.26 o 
  -3   0  16     1466.07     1657.83    184.75 o 
  -2   0  16      524.93      610.52    133.80 o 
  -9   1  16      153.17      141.51    100.93 o 
  -8   1  16      370.57      398.98    108.21 o 
  -7   1  16        3.65       87.00     96.68 o 
  -6   1  16      503.56      631.81    110.18 o 
  -5   1  16      540.67      651.51    103.96 o 
  -4   1  16        2.08      117.51     78.89 o 
  -3   1  16       56.45      138.24     77.16 o 
  -2   1  16       31.76       88.15     72.47 o 
  -9   2  16      123.58      127.77    101.74 o 
  -8   2  16      135.49      117.31     94.14 o 
  -7   2  16     1014.32     1141.37    128.35 o 
  -6   2  16       94.14      147.28     89.91 o 
  -5   2  16      354.63      482.65     97.07 o 
  -4   2  16      203.82      199.01     82.48 o 
  -3   2  16       46.75       60.65     73.87 o 
  -2   2  16        0.98       20.97     69.41 o 
  -9   3  16      366.99      345.68    105.20 o 
  -8   3  16       10.65      -59.41     92.08 o 
  -7   3  16      254.71      249.69     99.51 o 
  -6   3  16      120.00      202.59     88.62 o 
  -5   3  16      327.21      342.28     89.86 o 
  -4   3  16     1125.98     1170.27    116.41 o 
  -3   3  16      182.10      246.55     78.83 o 
  -8   4  16       41.43       70.51     92.98 o 
  -7   4  16      964.84     1094.33    159.34 o 
  -6   4  16      961.95      883.70    117.00 o 
  -5   4  16        3.76       55.31     77.46 o 
  -4   4  16      390.25      379.18     88.34 o 
  -3   4  16      168.84      164.84     74.88 o 
  -7   5  16       50.07       91.71     84.77 o 
  -6   5  16      504.64      497.88     98.49 o 
  -5   5  16      133.37      190.29     78.09 o 
  -4   5  16       10.47      123.37     76.74 o 
                                                 
